# Supplementary material for: BAG3 Proteomic Signature under Proteostasis Stress
Source: Cells. 2020 Nov 4;9(11):2416. doi: 10.3390/cells9112416 (PMC7694386; doi:10.3390/cells9112416)
Supplement: Supplementary file 1 [file cells-09-02416-s001.zip]

Archive with 3 entries (3 files):
- Supplements/Full lane Blots Figure 9.docx
- Supplements/Suppl. Figures S1 and S2.docx
- Supplements/Suppl. Tables S1-S16.xlsx
