# Supplementary material for: BAG3 Proteomic Signature under Proteostasis Stress
Source: Cells. 2020 Nov 4;9(11):2416. doi: 10.3390/cells9112416 (PMC7694386; doi:10.3390/cells9112416)
Supplement: Supplementary file 1 [file cells-09-02416-s001.zip › Supplements/Suppl. Tables S1-S16.xlsx]

## Sheet: Table S1
LFQ intensity DMSO_IP1	LFQ intensity DMSO_IP2	LFQ intensity DMSO_IP3	LFQ intensity MG132_IgG1	LFQ intensity MG132_IgG2	LFQ intensity MG132_IgG3	LFQ intensity MG132_IP1	LFQ intensity MG132_IP2	LFQ intensity MG132_IP3	Only identified by site	Reverse	Potential contaminant	Student's T-test Significant DMSO_MG132IgG	Student's T-test Significant MG132_MG132IgG	Student's T-test Significant MG132_DMSO	Student's T-test significant	Peptides	Razor + unique peptides	Unique peptides	Sequence coverage [%]	Unique + razor sequence coverage [%]	Unique sequence coverage [%]	Mol. weight [kDa]	Q-value	Score	Intensity	MS/MS Count	-Log Student's T-test p-value DMSO_MG132IgG	Student's T-test Difference DMSO_MG132IgG	Student's T-test Test statistic DMSO_MG132IgG	-Log Student's T-test p-value MG132_MG132IgG	Student's T-test Difference MG132_MG132IgG	Student's T-test Test statistic MG132_MG132IgG	-Log Student's T-test p-value MG132_DMSO	Student's T-test Difference MG132_DMSO	Student's T-test Test statistic MG132_DMSO	Protein IDs	Majority protein IDs	Protein names	Gene names	id
E	E	E	E	E	E	E	E	E	C	C	C	C	C	C	C	N	N	N	N	N	N	N	N	N	N	N	N	N	N	N	N	N	N	N	N	T	T	T	T	T
DMSO	DMSO	DMSO	MG132IgG	MG132IgG	MG132IgG	MG132	MG132	MG132
21.1657638549805	21.6159839630127	22.7247352600098	18.6587944030762	21.4503555297852	17.8131237030029	23.6930675506592	22.9682998657227	21.0049095153809								6	6	4	21.5	21.5	15.2	34.081	0	63.699	711660000	32	0.99414	2.52807	2.11986	1.12227	3.248	2.38641	0.318074	0.719931	0.776603	A0A024QZP7;P06493;E5RIU6;A0A087WZZ9;P06493-2;K7ELV5;Q00526;G3V317	A0A024QZP7;P06493;E5RIU6;A0A087WZZ9;P06493-2	Cyclin-dependent kinase 1	CDC2;CDK1	0
21.2003021240234	20.3369083404541	21.1366481781006	17.732982635498	18.1170234680176	19.8051776885986	21.4827156066895	21.8171825408936	22.0191669464111				+	+		DMSO_MG132IgG;MG132_MG132IgG	12	12	12	13.6	13.6	13.6	141.44	0	156.18	364250000	22	1.55176	2.33956	3.36899	2.09921	3.22129	4.91503	1.29625	0.881735	2.7657	A0A024R4E5;Q00341;Q00341-2;H0Y394;H7C0A4;C9JT62;C9JHS7;C9JK79;C9JHZ8;C9JES8;C9JZI8;C9J5E5;C9JIZ1;C9JMQ6;C9JQ82;C9JBS3;C9JEJ8;A0A0U1RVI6;C9JHN6;H7C2D1;C9JHS9;C9J739;H7BZC3	A0A024R4E5;Q00341;Q00341-2;H0Y394	Vigilin	HDLBP	3
21.8013210296631	23.6522846221924	25.0548210144043	21.4833545684814	22.5197010040283	24.383373260498	25.1356315612793	24.5523300170898	26.7323398590088								13	13	13	45.4	45.4	45.4	22.591	0	111.13	5669900000	137	0.217045	0.707333	0.557881	1.17697	2.67796	2.50329	0.794523	1.97062	1.72026	A0A024R4M0;P46781;B5MCT8;C9JM19;F2Z3C0;A8MXK4	A0A024R4M0;P46781;B5MCT8;C9JM19	40S ribosomal protein S9	RPS9	4
20.7373561859131	20.4376621246338	20.1176891326904	18.9853706359863	19.9842624664307	22.2012310028076	23.0281677246094	23.3363361358643	23.2974014282227					+	+	MG132_DMSO;MG132_MG132IgG	20	20	20	26.4	26.4	26.4	118.7	0	279.6	1063100000	59	0.0138957	0.0406144	0.0420016	1.38271	2.83035	2.96308	3.78539	2.78973	13.7112	A0A024RCR6;A0A0G2JK23;P46379-2;P46379;P46379-3;A0A0G2JL47;P46379-5;P46379-4;X6REW1;A0A0G2JJM1;F6S6P2;F6UR09;F6U1F2;F6XTU0;A0A0G2JJR8;F6WML8;F6VEM6;F6X9W3;F6U341;F6TC96;H0Y710;H0Y4L1;H0Y7K4;H0Y759;A0A0G2JJ92;A0A0G2JIB3;A0A0G2JIA9	A0A024RCR6;A0A0G2JK23;P46379-2;P46379;P46379-3;A0A0G2JL47;P46379-5;P46379-4;X6REW1;A0A0G2JJM1;F6S6P2	Large proline-rich protein BAG6	BAT3;BAG6	9
17.2801361083984	18.1218490600586	18.1184349060059	18.5135250091553	17.9567489624023	17.3595104217529	18.1755294799805	17.877534866333	18.2106246948242								3	3	3	5.8	5.8	5.8	76.78	0	17.781	21228000	3	0.0838898	-0.103121	-0.236935	0.154736	0.144635	0.413766	0.342667	0.247756	0.827845	A0A075B7G8;J3KPL8;O00213-2;O00213;V9GY97;A0A087X0V7;A0A087WYH9;O00213-4;O00213-6;O00213-3;O00213-5;H0YAJ5;G5E9Y1;Q92870-2;Q92870;Q92870-4	A0A075B7G8;J3KPL8;O00213-2;O00213;V9GY97;A0A087X0V7;A0A087WYH9;O00213-4;O00213-6;O00213-3;O00213-5	Amyloid beta A4 precursor protein-binding family B member 1	APBB1	21
19.3291969299316	17.9223518371582	17.8523387908936	19.7306232452393	20.2921009063721	20.3097476959229	21.3746452331543	22.2598304748535	22.1424865722656				+	+	+	DMSO_MG132IgG;MG132_DMSO;MG132_MG132IgG	9	9	9	12.6	12.6	12.6	81.035	0	71.641	372660000	22	1.55191	-1.74286	-3.36936	2.24289	1.81483	5.39368	2.51561	3.55769	6.40582	A0A087WSW7;F6XU50;A0A0B4J1V9;Q9NRZ9-6;Q9NRZ9-5;Q9NRZ9-4;Q9NRZ9-3;Q9NRZ9-2;Q9NRZ9;Q9NW36	A0A087WSW7;F6XU50;A0A0B4J1V9;Q9NRZ9-6;Q9NRZ9-5;Q9NRZ9-4;Q9NRZ9-3;Q9NRZ9-2;Q9NRZ9;Q9NW36	Lymphoid-specific helicase	HELLS	24
18.651403427124	17.6277732849121	18.7333641052246	18.2980690002441	21.0415306091309	19.0826148986816	20.5774555206299	22.3200340270996	20.8205757141113						+	MG132_DMSO	7	7	7	12.9	12.9	12.9	67.55	0	50.519	574820000	20	0.567572	-1.13656	-1.2771	0.834646	1.76528	1.79942	1.95222	2.90184	4.4597	A0A087WT20;Q9NV06;B3KME9;E5RHM4;Q9NV06-2;A0A087X1F8	A0A087WT20;Q9NV06;B3KME9	DDB1- and CUL4-associated factor 13	DCAF13	28
17.9560642242432	17.135721206665	17.7871341705322	17.9602527618408	19.2329769134521	17.9058094024658	18.6496906280518	19.0100135803223	19.7781543731689						+	MG132_DMSO	4	4	4	10.6	10.6	10.6	57.495	0	25.891	53900000	8	0.67087	-0.74004	-1.47844	0.644122	0.779607	1.42634	1.66233	1.51965	3.65057	A0A087WTA5;E7ERK9;Q9UI10-3;Q9UI10;Q9UI10-2;H7C2L8;A0A087WW69	A0A087WTA5;E7ERK9;Q9UI10-3;Q9UI10;Q9UI10-2	Translation initiation factor eIF-2B subunit delta	EIF2B4	29
24.004789352417	24.4436683654785	17.5122547149658	22.0886764526367	21.8853931427002	22.5443229675293	23.0621871948242	24.1317119598389	23.755521774292					+		MG132_MG132IgG	17	16	16	32.3	31.2	31.2	73.027	0	323.31	2024700000	104	0.0277481	-0.185893	-0.0826428	1.79384	1.47701	4.00409	0.298304	1.6629	0.734921	A0A087WTP3;Q92945;M0R0I5;M0QYH3;M0QXW7;M0QYG1;M0R0C6;M0R3J3	A0A087WTP3;Q92945;M0R0I5	Far upstream element-binding protein 2	KHSRP	33
18.6887664794922	17.8132629394531	18.2062854766846	18.5196132659912	18.0643730163574	18.6563053131104	18.3236885070801	18.7730751037598	19.1506843566895								3	3	3	9.3	9.3	9.3	55.078	0	29.942	135960000	16	0.223335	-0.177326	-0.571973	0.489766	0.335719	1.12436	0.668321	0.513044	1.47347	A0A087WWG9;A0A087WVR3;A0A087WTW0;Q96T88;Q96T88-2	A0A087WWG9;A0A087WVR3;A0A087WTW0;Q96T88;Q96T88-2	E3 ubiquitin-protein ligase UHRF1	UHRF1	35
20.64772605896	20.7332229614258	18.2474040985107	18.5623245239258	18.3459014892578	18.0858097076416	19.8130302429199	21.127986907959	20.663272857666					+		MG132_MG132IgG	10	10	10	11.1	11.1	11.1	138.68	0	161.5	224750000	20	0.869969	1.54477	1.86952	2.24145	2.20342	5.38869	0.296419	0.658646	0.730923	A0A087WUT6;O60841	A0A087WUT6;O60841	Eukaryotic translation initiation factor 5B	EIF5B	44
30.2308902740479	30.3497371673584	30.9023933410645	32.9857139587402	32.1334762573242	29.3124847412109	30.027624130249	27.8271732330322	28.9639720916748								12	12	3	27	27	10.3	51.153	0	172.17	811210000000	443	0.363364	-0.982885	-0.870507	0.927247	-2.53764	-1.98416	1.09406	-1.55475	-2.32688	A0A087WV47;A0A087X079;A0A0A0MS07;A0A0A0MS08;A0A087X1C7;A0A0G2JNK4;A0A087WYC5;P01857;A0A0C4DH37;A0A0B4J1V1;A0A0B4J1U9;A0A0B4J1U8;A0A0A0MS11;A0A075B7F0;A0A0C4DH32;A0A0J9YVY3;A0A0B4J1X8;P01763;P01767;P01781	A0A087WV47;A0A087X079;A0A0A0MS07;A0A0A0MS08;A0A087X1C7;A0A0G2JNK4;A0A087WYC5;P01857	Ig gamma-1 chain C region	IGHG1	51
23.8171424865723	23.9730739593506	21.8995113372803	18.3638820648193	20.7169094085693	24.5157489776611	24.0750427246094	23.4915504455566	24.0267333984375								60	60	3	26.8	26.8	1.1	358.62	0	323.31	4813600000	278	0.458386	2.03106	1.06218	0.671329	2.6656	1.47933	0.38582	0.634533	0.916373	A0A087WV66;P46013	A0A087WV66;P46013	Antigen KI-67	MKI67	52
19.0505924224854	19.1549892425537	17.8383636474609	18.1811637878418	20.1860408782959	19.8946723937988	19.3090591430664	19.897970199585	19.4089965820313								8	8	8	11.3	11.3	11.3	99.31	0	49.567	139610000	20	0.41704	-0.739311	-0.979506	0.062988	0.11805	0.181241	0.866985	0.85736	1.86358	A0A087WVM4;B7ZM99;Q6UB35;H0Y327;Q6UB35-2;Q5JYA8;Q5JYA3;Q4VXM1;Q4VXM0	A0A087WVM4;B7ZM99;Q6UB35;H0Y327	Monofunctional C1-tetrahydrofolate synthase, mitochondrial	MTHFD1L	54
26.1792678833008	26.3696784973145	24.1941528320313	24.7582187652588	25.2163410186768	25.4724636077881	26.1286468505859	26.4277267456055	26.3900661468506					+		MG132_MG132IgG	80	80	61	57.6	57.6	46.7	192.06	0	323.31	25443000000	831	0.233604	0.432025	0.594822	2.15337	1.16647	5.09137	0.45041	0.734447	1.0463	A0A087WVQ6;Q00610-2;Q00610;J3KS13;J3KSQ2;K7EJJ5;J3QL20;J3KRF5;F5H5N6	A0A087WVQ6;Q00610-2;Q00610	Clathrin heavy chain;Clathrin heavy chain 1	CLTC	55
18.3075332641602	22.2568111419678	22.6437892913818	21.2085418701172	17.7992153167725	23.3292350769043	24.3250541687012	24.5846862792969	19.6824150085449								7	7	7	37	37	37	21.459	0	66.589	788150000	58	0.0467764	0.29038	0.136675	0.387848	2.08505	0.920496	0.353492	1.79467	0.850208	A0A087WVZ9;P19388;A0A0A0MQR7;A0A087WWX0;A0A087WVN5;K7EQN2;K7EJ87	A0A087WVZ9;P19388;A0A0A0MQR7;A0A087WWX0	DNA-directed RNA polymerases I, II, and III subunit RPABC1	POLR2E	59
19.3977832794189	18.3496952056885	18.1826725006104	18.8399829864502	18.2658863067627	19.4040145874023	20.3504600524902	21.5118579864502	19.8198890686035					+	+	MG132_DMSO;MG132_MG132IgG	5	5	5	10.9	10.9	10.9	44.26	0	31.75	88220000	8	0.142575	-0.193244	-0.384531	1.34809	1.72411	2.88328	1.42148	1.91735	3.05374	A0A087WW40;Q9Y371;Q9Y371-2;Q9Y371-3;F8WFB9;B7ZC39;B7ZC38;Q9NR46;Q9NR46-2	A0A087WW40;Q9Y371;Q9Y371-2	Endophilin-B1	SH3GLB1	60
17.3952484130859	18.3994598388672	17.1918125152588	18.8602180480957	17.2978973388672	17.9650897979736	18.6295204162598	18.785005569458	18.9149112701416						+	MG132_DMSO	2	2	2	4.6	4.6	4.6	77.147	0	15.652	31472000	4	0.256825	-0.378895	-0.645829	0.732426	0.735411	1.59852	1.3618	1.11431	2.91475	A0A087WW95;O15119-2;O15119;O15119-3	A0A087WW95;O15119-2;O15119;O15119-3	T-box transcription factor TBX3	TBX3	62
17.6324710845947	18.575044631958	19.2787036895752	18.6181030273438	17.368673324585	17.9184970855713	18.7483901977539	18.9001235961914	19.3164367675781								2	2	2	6.2	6.2	6.2	49.612	0	42.628	39205000	6	0.368279	0.526982	0.880583	1.2001	1.01989	2.55335	0.414157	0.49291	0.973705	F8W8R3;A0A087WWF6;P49005;H7C1B3;C9IZD2;C9J8Z7;C9JLE1;C9JHC7	F8W8R3;A0A087WWF6;P49005;H7C1B3;C9IZD2;C9J8Z7;C9JLE1;C9JHC7	DNA polymerase delta subunit 2	POLD2	63
21.2570705413818	21.1952037811279	17.8866653442383	18.6841297149658	17.3891410827637	21.712718963623	22.3119926452637	22.3805751800537	22.4541015625								15	15	15	20	20	20	102.13	0	134.61	913460000	50	0.192169	0.850983	0.501386	1.1448	3.12023	2.4343	0.953377	2.26924	2.03692	A0A087WWP4;Q96T37-4;Q96T37-2;Q96T37-3;Q96T37	A0A087WWP4;Q96T37-4;Q96T37-2;Q96T37-3;Q96T37	Putative RNA-binding protein 15	RBM15	64
20.6072940826416	21.4197750091553	16.97532081604	17.6282558441162	20.0270195007324	21.2355537414551	21.9833240509033	22.385929107666	22.1354904174805								15	15	15	25.7	25.7	25.7	75.651	0	210.25	529160000	45	0.00706052	0.0371869	0.0215034	1.11907	2.53797	2.37963	0.846827	2.50078	1.82355	A0A087WWS1;Q96FV9;Q96FV9-2;A0A087WY84;J3KT14;R4GMN4;R4GN58;J3KRD7;J3QQZ3	A0A087WWS1;Q96FV9;Q96FV9-2	THO complex subunit 1	THOC1	66
20.1697444915771	21.8272972106934	21.4848804473877	17.3029689788818	18.6598167419434	18.0078620910645	19.3579521179199	19.4040985107422	19.0545997619629				+	+	+	DMSO_MG132IgG;MG132_DMSO;MG132_MG132IgG	7	7	7	19	19	19	44.583	0	79.142	669950000	42	2.11286	3.17042	4.95902	1.46249	1.282	3.15116	1.66322	-1.88842	-3.65288	A0A087WWU1;Q96Q45-2;Q96Q45;Q96Q45-5;Q96Q45-3;F2Z329;Q96Q45-4	A0A087WWU1;Q96Q45-2;Q96Q45;Q96Q45-5;Q96Q45-3	Transmembrane protein 237	TMEM237	68
17.1383018493652	18.2769985198975	16.9092903137207	18.3389892578125	18.9906044006348	17.1469802856445	17.9801387786865	17.8100185394287	17.8195934295654								4	3	3	8.9	7.7	7.7	64.317	0	27.972	99197000	11	0.450294	-0.717328	-1.04607	0.205811	-0.288941	-0.532523	0.429429	0.428387	1.00438	A0A087WXM0;Q01167-2;Q01167;E9PPI7;E9PM37	A0A087WXM0;Q01167-2;Q01167;E9PPI7	Forkhead box protein K2	FOXK2	81
24.4671859741211	24.7955570220947	25.2433986663818	23.2452068328857	17.0422096252441	23.864574432373	24.2092552185059	23.8374004364014	24.5021533966064								5	5	5	39.6	39.6	39.6	19.586	0	92.479	2600800000	58	0.720948	3.45138	1.5761	0.569043	2.79894	1.27997	1.03525	-0.652444	-2.20436	A0A087WXM6;J3QQT2;J3KRX5;A0A0A6YYL6;P18621;P18621-3;J3QLC8;A0A0A0MRF8;P18621-2;J3KRB3;A0A087WWH0;J3QS96;J3KSJ0;A0A087WY81	A0A087WXM6;J3QQT2;J3KRX5;A0A0A6YYL6;P18621;P18621-3;J3QLC8;A0A0A0MRF8;P18621-2;J3KRB3;A0A087WWH0;J3QS96	60S ribosomal protein L17	RPL17;RPL17-C18orf32	82
24.0714473724365	23.7428340911865	24.3515796661377	23.0059375762939	17.9668636322021	18.3000602722168	23.6979522705078	24.4151916503906	23.9349002838135								8	8	5	15.5	15.5	11.1	61.163	0	213.28	1504900000	47	1.23343	4.29767	2.62615	1.21948	4.25839	2.59559	0.0490362	-0.0392723	-0.142964	A0A087WXZ3;Q9Y5A9;Q9Y5A9-2;S4R3J8;S4R3V3	A0A087WXZ3;Q9Y5A9;Q9Y5A9-2	YTH domain-containing family protein 2	YTHDF2	86
20.8772506713867	17.7858009338379	20.9248447418213	17.9892826080322	18.2488994598389	17.8881568908691	20.5424575805664	21.4846839904785	20.7492733001709					+		MG132_MG132IgG	7	7	7	15.4	15.4	15.4	49.526	0	46.688	478710000	27	0.806432	1.82052	1.74371	3.15362	2.88336	9.44038	0.420628	1.06284	0.98672	A0A087WY71;E9PFW3;Q96CW1-2;Q96CW1;C9JTK4;C9JGT8;C9JJ47;C9JJD3;C9JPV8;H7C4C3	A0A087WY71;E9PFW3;Q96CW1-2;Q96CW1;C9JTK4;C9JGT8;C9JJ47	AP-2 complex subunit mu	AP2M1	90
17.2748832702637	17.7959766387939	22.0016479492188	18.034725189209	19.1903533935547	21.0020275115967	20.4123516082764	21.3397922515869	21.1650276184082								5	5	5	19.7	19.7	19.7	33.409	0	49.081	335910000	42	0.0785082	-0.384866	-0.222772	0.794124	1.56336	1.71948	0.568591	1.94822	1.27909	A0A087WYB4;Q9UJZ1-2;Q9UJZ1;F2Z2I8	A0A087WYB4;Q9UJZ1-2;Q9UJZ1	Stomatin-like protein 2, mitochondrial	STOML2	91
19.2472171783447	20.4752616882324	18.0561447143555	21.4275188446045	20.5358295440674	20.377613067627	22.9268894195557	22.7005577087402	22.1524868011475					+	+	MG132_DMSO;MG132_MG132IgG	11	11	11	23.3	23.3	23.3	77.843	0	82.648	411870000	20	0.921374	-1.52078	-1.97235	1.97807	1.81299	4.5374	1.97705	3.33377	4.53431	A0A087WZ13;E9PAU2;Q8IY67-2;Q8IY67;K7EKR9;K7EQG2;Q8IY67-3	A0A087WZ13;E9PAU2;Q8IY67-2;Q8IY67	Ribonucleoprotein PTB-binding 1	RAVER1	102
22.1189250946045	22.0635528564453	22.7000064849854	19.0779514312744	18.8635292053223	16.8102779388428	20.2478294372559	21.3094139099121	17.3152904510498				+			DMSO_MG132IgG	5	5	5	30.6	30.6	30.6	31.595	0	113.62	508540000	34	2.24032	4.04358	5.3848	0.419212	1.37359	0.983875	1.03488	-2.66998	-2.2036	A0A087WZH7;P29966	A0A087WZH7;P29966	Myristoylated alanine-rich C-kinase substrate	MARCKS	106
21.7928085327148	17.4847965240479	22.8326377868652	17.9951763153076	17.9562168121338	20.4767456054688	21.7288722991943	21.2537269592285	20.9994144439697					+		MG132_MG132IgG	7	7	7	24.4	24.4	24.4	39.589	0	68.064	285670000	13	0.442718	1.89403	1.03096	1.36642	2.51796	2.92539	0.139846	0.623924	0.377915	A0A087WZK9;B3KS98;O15372;E5RJT0;E5RGU4	A0A087WZK9;B3KS98;O15372;E5RJT0	Eukaryotic translation initiation factor 3 subunit H	EIF3H	108
17.8347091674805	18.1777839660645	22.6428661346436	17.241584777832	18.3348503112793	23.2540740966797	21.8518238067627	22.1875228881836	22.8973903656006								3	3	3	17.1	17.1	17.1	30.302	0	112.96	463920000	30	0.00795574	-0.0583833	-0.0242056	0.651865	2.70208	1.44142	0.808682	2.76046	1.74814	D6R9P3;D6RD18;D6RBZ0;A0A087WZV1;Q99729-3;Q99729-2;Q99729-4;Q99729	D6R9P3;D6RD18;D6RBZ0;A0A087WZV1;Q99729-3;Q99729-2;Q99729-4;Q99729	Heterogeneous nuclear ribonucleoprotein A/B	HNRNPAB	111
21.0128402709961	23.0034503936768	23.5499248504639	23.7684020996094	23.8697605133057	19.3836002349854	23.3768978118896	22.2926063537598	18.7068843841553								4	4	3	58	58	42.9	12.996	0	323.31	1556200000	89	0.036882	0.181484	0.108825	0.162152	-0.881791	-0.4314	0.263926	-1.06328	-0.661254	A0A087WZW8;A0A087X1V9;P01834;A0A075B6H6	A0A087WZW8;A0A087X1V9;P01834;A0A075B6H6	Ig kappa chain C region	IGKV3-11;IGKC	112
18.6756267547607	18.5671081542969	18.5318298339844	17.9497470855713	18.2300968170166	17.2188758850098	19.1459674835205	19.2979106903076	19.1202735900879					+	+	MG132_DMSO;MG132_MG132IgG	3	3	2	15.2	15.2	10.1	20.403	0	17.129	105300000	5	1.22185	0.791948	2.60076	1.9758	1.38848	4.53054	2.97533	0.596529	8.48344	H0YNV4;A0A0A0MST9;A0A0A0MQR8;A0A0A0MSZ1;A0A0A0MT23;J3KNR0;B4DIB3;A0A087X0I6;P27448-8;P27448-6;P27448-3;P27448-4;P27448-2;P27448;P27448-7;Q9P0L2;H0YKJ3;Q9P0L2-3	H0YNV4;A0A0A0MST9;A0A0A0MQR8;A0A0A0MSZ1;A0A0A0MT23;J3KNR0;B4DIB3;A0A087X0I6;P27448-8;P27448-6;P27448-3;P27448-4;P27448-2;P27448;P27448-7;Q9P0L2;H0YKJ3	MAP/microtubule affinity-regulating kinase 3;Serine/threonine-protein kinase MARK1	MARK3;MARK1	117
25.9604911804199	25.3146514892578	23.7925319671631	26.9174098968506	21.3036842346191	25.1142616271973	25.9243831634521	25.5256385803223	25.3651294708252								57	57	57	40.3	40.3	40.3	187.85	0	323.31	16053000000	469	0.118465	0.57744	0.325294	0.280734	1.15993	0.697472	0.366775	0.582492	0.877502	A0A087X0K9;G5E9E7;Q07157-2;G3V1L9;Q07157;H0YKB1;H0Y3R8;H0YLT6	A0A087X0K9;G5E9E7;Q07157-2;G3V1L9;Q07157	Tight junction protein ZO-1	TJP1	118
20.5443458557129	19.3988056182861	19.4773597717285	17.3785362243652	18.6846179962158	20.8370742797852	21.8177680969238	22.288782119751	22.7812671661377					+	+	MG132_DMSO;MG132_MG132IgG	23	23	23	10.7	10.7	10.7	312.1	0	207.63	643630000	40	0.320798	0.840094	0.78231	1.47569	3.3292	3.18287	2.2396	2.4891	5.38233	A0A087X0P0;Q02224-3;Q02224-2;Q02224;D6RBW0;D6RHK2	A0A087X0P0;Q02224-3;Q02224-2;Q02224;D6RBW0	Kinesin-like protein;Centromere-associated protein E	CENPE	119
20.9812698364258	21.0019588470459	21.0919075012207	17.9262542724609	18.6336135864258	17.8921661376953	20.1206016540527	20.7748279571533	20.461540222168				+	+	+	DMSO_MG132IgG;MG132_DMSO;MG132_MG132IgG	8	5	3	14.2	9.9	6.3	63.674	0	74.45	120060000	12	3.52674	2.87437	11.7781	2.77264	2.30165	7.50345	1.39163	-0.572722	-2.98381	A0A087X0Q1;Q7Z739;A0A024R7W5;A0A087WY31;A0A087X0C3;S4R373	A0A087X0Q1;Q7Z739;A0A024R7W5;A0A087WY31	YTH domain-containing family protein 3	YTHDF3	121
22.2024555206299	22.42067527771	23.0849857330322	19.3846282958984	20.1050796508789	17.3150291442871	20.5780086517334	21.3334178924561	21.4886608123779				+		+	DMSO_MG132IgG;MG132_DMSO	6	6	6	25.6	25.6	25.6	28.238	0	70.293	532210000	49	1.84329	3.63446	4.14268	1.17166	2.19845	2.49186	1.68628	-1.43601	-3.71339	A0A087X1H6;P50502;H7C3I1;F6VDH7;Q3KNR6;Q8IZP2;Q8NFI4	A0A087X1H6;P50502;H7C3I1;F6VDH7;Q3KNR6;Q8IZP2;Q8NFI4	Hsc70-interacting protein;Putative protein FAM10A4;Putative protein FAM10A5	ST13;ST13P4;ST13P5	122
19.7252063751221	19.5955963134766	18.4761543273926	17.7526035308838	17.785228729248	21.9707069396973	21.5558567047119	22.4441738128662	22.6758155822754						+	MG132_DMSO	11	11	11	12.9	12.9	12.9	114.16	0	283.67	647550000	48	0.0220426	0.0961393	0.0660445	0.994053	3.05577	2.11968	2.31762	2.95963	5.65686	A0A087X1N2;Q03701	A0A087X1N2;Q03701	CCAAT/enhancer-binding protein zeta	CEBPZ	123
18.2616062164307	18.0723514556885	18.0503063201904	18.327787399292	18.3278255462646	17.5756015777588	21.6520652770996	20.2214031219482	20.7334728240967					+	+	MG132_DMSO;MG132_MG132IgG	12	12	12	13.6	13.6	13.6	102.28	0	70.348	213560000	21	0.0686664	0.0510165	0.196559	2.33583	2.79191	5.72256	2.53079	2.74089	6.46656	A0A087X211;Q8TCG1;Q8TCG1-2;F8WF26;F8WAX6	A0A087X211;Q8TCG1;Q8TCG1-2	Protein CIP2A	KIAA1524	126
17.9458847045898	18.1570625305176	18.2119464874268	17.1920890808105	17.5083236694336	18.1459560394287	19.8396739959717	20.2399291992188	20.3480834960938					+	+	MG132_DMSO;MG132_MG132IgG	8	8	8	3.9	3.9	3.9	289.63	0	77.22	184330000	13	0.772173	0.489508	1.67635	2.85518	2.52711	7.88946	3.51104	2.0376	11.6696	A0A087X2H1;Q9ULT8;H0YJP0;H0YJD4;A0A087WVU6;G3V4V5	A0A087X2H1;Q9ULT8;H0YJP0	E3 ubiquitin-protein ligase HECTD1	HECTD1	131
21.4193630218506	17.9012298583984	22.2378311157227	21.9526214599609	20.906759262085	22.0962257385254	22.2634162902832	22.7274398803711	23.3296451568604								9	9	9	26.1	26.1	26.1	45.796	0	116.44	505400000	51	0.338565	-1.13239	-0.819341	1.08597	1.12163	2.3099	0.75902	2.25403	1.65056	A0A087X2I1;P62333;H0YJC0;H0YJS8;H0YJX2;H0YJE9;H0YJT1	A0A087X2I1;P62333;H0YJC0	26S protease regulatory subunit 10B	PSMC6	132
18.8284473419189	20.690128326416	17.6569786071777	18.0454349517822	22.4081325531006	22.7436561584473	21.6970176696777	23.0826473236084	22.4400234222412						+	MG132_DMSO	8	8	8	20.6	20.6	20.6	43.237	0	56.279	882440000	41	0.500537	-2.00722	-1.14561	0.356586	1.34082	0.856581	1.58528	3.34804	3.45292	U3KQC1;A0A0A0MQU0;Q9BV38;K7EIR0;K7EML4	U3KQC1;A0A0A0MQU0;Q9BV38;K7EIR0	WD repeat-containing protein 18	WDR18	136
18.7054653167725	18.6116065979004	19.8843040466309	18.4816474914551	19.3081398010254	18.6298961639404	21.5448169708252	20.7545833587646	19.8601169586182					+		MG132_MG132IgG	4	4	4	7.8	7.8	7.8	37.898	0	49.038	113460000	6	0.209331	0.260564	0.540494	1.59764	1.91328	3.48418	1.22086	1.65271	2.5986	C9JP00;A0A0A0MQX8;Q9NR56-3;Q9NR56-4;Q9NR56-7;Q9NR56-6;Q9NR56-2;Q9NR56-5;Q9NR56;O95205;H7C4T5;Q5VZF2-3;Q5VZF2-2;Q5VZF2;C9J4T8;B1AKI6;Q86VM6;Q9NUK0-4;Q9NUK0-3;Q9NUK0-2;Q9NUK0	C9JP00;A0A0A0MQX8;Q9NR56-3;Q9NR56-4;Q9NR56-7;Q9NR56-6;Q9NR56-2;Q9NR56-5;Q9NR56;O95205;H7C4T5;Q5VZF2-3;Q5VZF2-2;Q5VZF2	Muscleblind-like protein 1;Muscleblind-like protein 2	MBNL1;MBLL;MBNL2	138
21.5155696868896	22.9159030914307	17.8553009033203	16.3065643310547	22.9107341766357	18.0002479553223	22.652853012085	22.2661361694336	19.210765838623								8	8	8	39.7	39.7	39.7	30.348	0	116.4	715780000	53	0.27201	1.68974	0.678724	0.437002	2.30407	1.01954	0.120438	0.614327	0.330209	A0A0A0MR02;P45880-2;P45880;P45880-1;Q5JSD2;Q5JSD1;A2A3S1	A0A0A0MR02;P45880-2;P45880;P45880-1;Q5JSD2;Q5JSD1	Voltage-dependent anion-selective channel protein 2	VDAC2	139
18.992280960083	19.4334716796875	17.5975875854492	18.4480323791504	18.1261806488037	19.0503807067871	18.7638988494873	19.5216960906982	19.2356357574463								4	4	4	5.2	5.2	5.2	110.36	0	26.373	78549000	8	0.0758608	0.132915	0.215762	0.839338	0.632212	1.80871	0.347611	0.499297	0.838073	A0A0A0MR66;P98175-4;P98175-3;P98175-2;P98175	A0A0A0MR66;P98175-4;P98175-3;P98175-2;P98175	RNA-binding protein 10	RBM10	143
20.543212890625	20.4433403015137	18.7490482330322	17.9350891113281	19.5166759490967	20.4141063690186	21.4448070526123	21.6865844726563	21.1073169708252					+		MG132_MG132IgG	9	9	9	15.4	15.4	15.4	85.939	0	95.282	489710000	50	0.268201	0.623243	0.670504	1.33602	2.12428	2.8557	1.16496	1.50104	2.47747	A0A0A0MRA5;B7Z4B8;Q9BUJ2-4;Q9BUJ2-2;Q9BUJ2;M0QYZ0;M0R3F1;Q9BUJ2-3;M0QYI8;M0R203;M0QYM5;M0QZV6;M0R0K8	A0A0A0MRA5;B7Z4B8;Q9BUJ2-4;Q9BUJ2-2;Q9BUJ2;M0QYZ0;M0R3F1;Q9BUJ2-3	Heterogeneous nuclear ribonucleoprotein U-like protein 1	HNRNPUL1	144
17.9666423797607	19.0172233581543	17.4239826202393	18.925422668457	17.5249633789063	18.38671875	18.3001918792725	18.1757736206055	18.365852355957								3	3	3	6.6	6.6	6.6	70.2	0	24.751	37673000	7	0.0814737	-0.143085	-0.230591	0.00124489	0.00157102	0.0038165	0.111228	0.144656	0.307149	A0A0A0MRE1;B4DJ07;A0A0A0MSB8;Q9UPT5-2;Q9UPT5-5;Q9UPT5-1;Q9UPT5-6;Q9UPT5;C9JME6;C9JKC2;B5MCY9;K7ERQ5;Q9UPT5-4	A0A0A0MRE1;B4DJ07;A0A0A0MSB8;Q9UPT5-2;Q9UPT5-5;Q9UPT5-1;Q9UPT5-6;Q9UPT5	Exocyst complex component 7	EXOC7	145
22.2375106811523	21.2669944763184	17.2833461761475	18.2799339294434	18.6050624847412	20.0718231201172	22.0459690093994	21.1143245697021	21.3975429534912					+		MG132_MG132IgG	15	15	11	10.4	10.4	8.2	193.63	0	129.08	691840000	38	0.325323	1.27701	0.791773	1.83215	2.53367	4.11118	0.336801	1.25666	0.81568	A0A0A0MRJ0;Q5VT25-3;Q5VT25-4;Q5VT25-5;Q5VT25;Q5VT25-2;Q5VT25-6;H0Y5V1;A0A0A0MRJ1;H0Y6V3;H0Y7V8;H0Y6R0;A0A0U1RRC3;M0R333;Q09013-12;Q09013-10;Q09013-2;Q09013-8;Q09013-5;Q09013-7;Q09013-11;Q09013-15;Q09013;Q09013-16;Q09013-6;Q09013-1	A0A0A0MRJ0;Q5VT25-3;Q5VT25-4;Q5VT25-5;Q5VT25;Q5VT25-2;Q5VT25-6;H0Y5V1;A0A0A0MRJ1	Non-specific serine/threonine protein kinase;Serine/threonine-protein kinase MRCK alpha	CDC42BPA	147
20.8734264373779	22.6822814941406	21.8138980865479	23.441011428833	23.581413269043	22.7220287322998	23.5539131164551	23.8027229309082	18.525764465332								6	6	6	23.2	23.2	23.2	30.315	0	47.074	753390000	49	1.16969	-1.45828	-2.48761	0.300733	-1.28735	-0.740068	0.0320878	0.170931	0.0951407	A0A0A0MRJ6;H7BY58;P22061;P22061-2;F6S8N6;C9J0F2;F8WDT3;F8WAV5;F8WAX2	A0A0A0MRJ6;H7BY58;P22061;P22061-2;F6S8N6	Protein-L-isoaspartate O-methyltransferase;Protein-L-isoaspartate(D-aspartate) O-methyltransferase	PCMT1	149
21.7592658996582	22.7374382019043	18.1167831420898	18.7444591522217	17.8382625579834	22.4657039642334	22.3556575775146	22.2381229400635	21.4400482177734								5	5	5	7.9	7.9	7.9	74.543	0	63.933	836710000	34	0.233954	1.18835	0.595597	0.739157	2.32847	1.61168	0.326641	1.14011	0.794526	A0A0A0MRM9;Q14978;Q14978-3;Q14978-2;S4R402;S4R341;S4R349	A0A0A0MRM9;Q14978;Q14978-3;Q14978-2	Nucleolar and coiled-body phosphoprotein 1	NOLC1	154
18.4275798797607	20.9394817352295	17.718635559082	17.8709316253662	17.6498470306396	19.0375156402588	22.1781902313232	21.4504051208496	21.291202545166					+		MG132_MG132IgG	6	6	6	7.4	7.4	7.4	90.131	0	34.322	311410000	6	0.324002	0.842468	0.789014	2.60621	3.45383	6.77557	1.20955	2.61137	2.5739	A0A0A0MRP0;Q8IWC1-2;Q8IWC1-3;Q8IWC1;Q8IWC1-4	A0A0A0MRP0;Q8IWC1-2;Q8IWC1-3;Q8IWC1;Q8IWC1-4	MAP7 domain-containing protein 3	MAP7D3	155
18.205078125	17.4064750671387	18.188720703125	16.6470470428467	18.2017822265625	17.56955909729	16.9331836700439	20.1115894317627	19.5105171203613								8	8	8	3.2	3.2	3.2	315.61	0	48.936	61515000	12	0.368604	0.460629	0.881248	0.570899	1.37897	1.2836	0.382386	0.918339	0.909386	A0A0A0MS59;Q6ZRS2-2;Q6ZRS2;A0A0C4DFX4;Q6ZRS2-3;A0A087X0E3	A0A0A0MS59;Q6ZRS2-2;Q6ZRS2;A0A0C4DFX4;Q6ZRS2-3	Helicase SRCAP	SRCAP	163
20.7510738372803	20.8535385131836	18.3922843933105	17.9712772369385	17.8248748779297	16.6609058380127	20.4644336700439	20.8442192077637	20.6812324523926				+	+		DMSO_MG132IgG;MG132_MG132IgG	13	8	8	8.9	5.9	5.9	180.5	0	51.379	158200000	7	1.30203	2.51328	2.7787	2.75183	3.17761	7.40881	0.338289	0.66433	0.818769	A0A0A0MSA7;A0A0U1RQK7;O43432;O43432-3;O43432-4;O43432-2;B1AN91;B1AN92	A0A0A0MSA7;A0A0U1RQK7;O43432;O43432-3;O43432-4	Eukaryotic translation initiation factor 4 gamma 3	EIF4G3	164
17.0967750549316	21.1636772155762	21.1435146331787	16.9304943084717	20.8413028717041	21.6267166137695	21.2501449584961	22.0221843719482	21.4965324401855								17	17	17	11.3	11.3	11.3	188.15	0	183.1	748160000	58	0.00029846	0.0018177	0.000915991	0.53723	1.79012	1.21772	0.581385	1.7883	1.30407	Q9HBD4;A0A0A0MT49;P51532-5;P51532-2;P51532-3;P51532-4;P51532;P51531-2;P51531;A0A0U1RQZ9;F6VDE0;A0A0U1RRF5;K7EP28;A0A0U1RRD6;A0A0U1RRF8;A0A0A0MSS5;F6UH26;A0A0U1RQU0;A0A0U1RR09;F6XE55;A0A0U1RQW7;A0A0U1RRN2;B1ALG1;A0A0U1RR83;A0A0U1RQX3;F6T8Q0;B1ALG2;A0A0U1RR26;A0A0U1RRG6;B4DNT1;B1ALF6;A0A0U1RQE1	Q9HBD4;A0A0A0MT49;P51532-5;P51532-2;P51532-3;P51532-4;P51532	Transcription activator BRG1	SMARCA4	175
18.8354587554932	19.0596771240234	18.848991394043	17.2819728851318	17.868537902832	21.4499015808105	21.4307899475098	22.149450302124	22.1613101959229						+	MG132_DMSO	21	21	21	28.8	28.8	28.8	99.365	0	168.73	735180000	69	0.0121246	0.047905	0.0367194	1.08124	3.04705	2.29999	3.54289	2.99914	11.8907	A0A0A0MTB8;Q8NI36	A0A0A0MTB8;Q8NI36	WD repeat-containing protein 36	WDR36	176
22.2538146972656	22.707103729248	22.5320529937744	17.6829967498779	19.5475692749023	17.8800716400146	22.5344772338867	22.0943908691406	22.3293437957764				+	+		DMSO_MG132IgG;MG132_MG132IgG	15	15	13	43.5	43.5	39.7	43.278	0	187.24	765210000	58	2.61474	4.12744	6.81133	2.54611	3.94919	6.52832	0.413658	-0.178253	-0.972701	A0A0A0MTC4;E9PH62;A0A0A0MTC5;Q9NUL3-6;Q9NUL3-2;Q9NUL3;A0A0A0MTD1;F8VPI7;E7EPX0;A0A0A0MTC6;E7EVJ4;Q9NUL3-8;Q9NUL3-3;Q9NUL3-7;E5RJN7;Q9NUL3-4;G5EA18;E7EVI1;E5RJ67;H0YBY0;E5RFK1	A0A0A0MTC4;E9PH62;A0A0A0MTC5;Q9NUL3-6;Q9NUL3-2;Q9NUL3;A0A0A0MTD1;F8VPI7;E7EPX0;A0A0A0MTC6;E7EVJ4;Q9NUL3-8;Q9NUL3-3;Q9NUL3-7;E5RJN7;Q9NUL3-4;G5EA18;E7EVI1	Double-stranded RNA-binding protein Staufen homolog 2	STAU2	177
17.9923496246338	17.5269241333008	18.2202453613281	18.5361766815186	17.4869365692139	17.3662986755371	19.1084270477295	19.4613800048828	19.6077823638916					+	+	MG132_DMSO;MG132_MG132IgG	5	5	5	11.2	11.2	11.2	54.611	0	29.901	53495000	10	0.0987145	0.116702	0.275354	1.78894	1.59606	3.99054	2.37513	1.47936	5.8665	A0A0A0MTH3;Q13418-2;Q13418;Q13418-3;E9PQ52;A0A087WW45	A0A0A0MTH3;Q13418-2;Q13418;Q13418-3	Integrin-linked protein kinase	ILK	178
17.6452922821045	17.9987754821777	17.8795719146729	18.0975666046143	17.9564800262451	17.5059490203857	17.5484161376953	18.3394317626953	18.6023368835449								3	3	3	7.1	7.1	7.1	48.885	0	17.282	18524000	4	0.0195424	-0.0121187	-0.0587097	0.354836	0.310063	0.852977	0.410649	0.322182	0.966637	A0A0A0MTL5;Q13309-2;Q13309;D6R9R7	A0A0A0MTL5;Q13309-2;Q13309	S-phase kinase-associated protein 2	SKP2	179
23.0676288604736	23.1317901611328	24.0445194244385	22.2702503204346	17.8060817718506	17.1152896881104	22.6463413238525	23.8675937652588	23.2005577087402								15	15	15	38.2	38.2	38.2	64.824	0	323.31	963870000	53	1.24115	4.35077	2.64315	1.18668	4.17429	2.52426	0.13772	-0.176482	-0.372745	A0A0A0MTS2;P06744;P06744-2;K7EQ48;A0A0J9YXP8;A0A0J9YYH3;A0A0J9YX90;K7EP41;K7EPY4;CON__Q3ZBD7;K7ELR7;K7ERC6;K7ENA0;K7ERK8;K7EIL4;Q8N196	A0A0A0MTS2;P06744;P06744-2;K7EQ48;A0A0J9YXP8;A0A0J9YYH3;A0A0J9YX90	Glucose-6-phosphate isomerase	GPI	181
19.1018409729004	19.55251121521	20.0426006317139	18.8091621398926	17.9741706848145	19.3481063842773	19.8070030212402	20.4898357391357	19.8675270080566					+		MG132_MG132IgG	7	7	7	14.8	14.8	14.8	58.199	0	57.214	305380000	31	0.819556	0.855171	1.7696	1.37798	1.34431	2.9521	0.632524	0.489138	1.40375	A0A0A6YYI3;A0A0B4J1V8;Q9NQ55-2;Q9NQ55;Q9NQ55-3;A8MV53;H7C446;C9JHF7;C9J3W3	A0A0A6YYI3;A0A0B4J1V8;Q9NQ55-2;Q9NQ55;Q9NQ55-3;A8MV53	Suppressor of SWI4 1 homolog	PPAN-P2RY11;PPAN	186
17.771427154541	17.1788368225098	20.26051902771	17.8879718780518	18.5900096893311	20.0706443786621	20.4287967681885	20.7740249633789	21.8438739776611					+		MG132_MG132IgG	7	7	7	48.4	48.4	48.4	21.525	0	79.478	185550000	9	0.144981	-0.445948	-0.39035	1.31473	2.16602	2.80734	1.18556	2.61197	2.52184	Q5W0H4;A0A0B4J2C3;P13693;J3KPG2;P13693-2;E9PJF7;H0YCX0;Q9HAU6;Q56UQ5	Q5W0H4;A0A0B4J2C3;P13693;J3KPG2;P13693-2;E9PJF7	Translationally-controlled tumor protein	TPT1	192
17.4756870269775	17.9472808837891	18.284143447876	17.5265140533447	18.3484668731689	20.9761734008789	20.0599937438965	21.5020809173584	21.0879650115967						+	MG132_DMSO	11	11	11	15.5	15.5	15.5	102.45	0	80.103	400830000	43	0.418653	-1.04801	-0.982752	0.793331	1.93296	1.71792	2.43748	2.98098	6.10093	A0A0B4J2E5;Q15269;C9J544;A0A0J9YX21;A0A096LPI6	A0A0B4J2E5;Q15269	Periodic tryptophan protein 2 homolog	PWP2	194
16.9900226593018	18.265998840332	18.4889144897461	18.6969585418701	18.7786693572998	17.2220916748047	19.4896984100342	19.379919052124	19.940055847168						+	MG132_DMSO	3	3	3	7.1	7.1	7.1	57.278	0	18.184	65582000	7	0.174896	-0.317595	-0.461373	1.20619	1.37065	2.5666	1.56189	1.68825	3.39422	A0A0C4DFL7;Q16850-2;Q16850;H7C0D0	A0A0C4DFL7;Q16850-2;Q16850	Lanosterol 14-alpha demethylase	CYP51A1	195
16.8670120239258	16.3961620330811	20.5344047546387	17.7936267852783	18.4076538085938	18.0739898681641	21.2835369110107	20.9408435821533	21.2590827941895					+		MG132_MG132IgG	5	5	5	23.7	23.7	23.7	35.857	0	44.477	302820000	21	0.0410532	-0.159231	-0.120629	3.90276	3.0694	14.6859	1.15663	3.22863	2.45959	A0A0C4DFR6;P55735-2;P55735;P55735-3;A8MXL6;E7ERC8	A0A0C4DFR6;P55735-2;P55735;P55735-3;A8MXL6	Protein SEC13 homolog	SEC13	196
23.1856174468994	18.3177394866943	23.8758640289307	21.818078994751	18.5916080474854	17.4523448944092	22.7141666412354	22.7769584655762	23.0032978057861								8	8	8	39.8	39.8	39.8	31.124	0	323.31	1891200000	64	0.501482	2.50573	1.14747	1.26897	3.54413	2.70471	0.232758	1.0384	0.592946	A0A0C4DFV9;Q01105-3;Q01105-4;Q01105-2;Q01105;A0A087X027;P0DME0	A0A0C4DFV9;Q01105-3;Q01105-4;Q01105-2;Q01105;A0A087X027;P0DME0	Protein SET;Protein SETSIP	SET;SETSIP	200
21.0944232940674	19.0299129486084	23.4980182647705	22.2907810211182	22.9743347167969	21.9129104614258	23.2919330596924	23.125638961792	21.0771160125732								11	11	11	50.8	50.8	50.8	29.505	0	287.13	957320000	51	0.374131	-1.18522	-0.89255	0.0464822	0.105554	0.135854	0.365759	1.29078	0.87542	C9J9K3;A0A0C4DG17;P08865;F8WD59	C9J9K3;A0A0C4DG17;P08865	40S ribosomal protein SA	RPSA	202
17.076192855835	19.5198020935059	18.161922454834	17.9166831970215	21.3970203399658	20.3838481903076	20.8937110900879	21.1048240661621	21.288782119751						+	MG132_DMSO	7	7	7	8.2	8.2	8.2	113.86	0	53.092	183740000	11	0.586994	-1.64654	-1.31502	0.503173	1.19659	1.15081	1.78177	2.84313	3.97074	A0A0C4DGA6;Q14527;Q14527-2;H7C5K0	A0A0C4DGA6;Q14527;Q14527-2;H7C5K0	Helicase-like transcription factor	HLTF	206
23.2627010345459	23.8600330352783	23.6029758453369	18.186014175415	18.1082000732422	22.3654365539551	23.8365345001221	24.2860202789307	24.1799507141113				+	+		DMSO_MG132IgG;MG132_MG132IgG	39	39	39	22.8	22.8	22.8	217.1	0	323.31	2350500000	107	1.32852	4.02202	2.83863	1.49058	4.54762	3.21883	1.12438	0.525599	2.39088	F5GWX5;A0A0C4DGG9;Q14839;Q14839-2;Q8TDI0;K7EMY3;Q12873-2;Q12873;Q12873-3;F5H6N4;I3L229;H7C3H7;H7C0J3;F2Z2R5;K7EPV1;K7ESA5	F5GWX5;A0A0C4DGG9;Q14839;Q14839-2	Chromodomain-helicase-DNA-binding protein 4	CHD4	207
17.2844371795654	21.7714080810547	22.1406478881836	17.184986114502	17.7236671447754	19.6454410552979	21.9072723388672	21.2493362426758	22.1275463104248					+		MG132_MG132IgG	3	3	3	19.2	19.2	19.2	23.294	0	81.754	376050000	25	0.568875	2.21413	1.27964	1.97105	3.57669	4.51619	0.358615	1.36255	0.860754	A0A0C4DGH2;P62070;P62070-4;E9PK85;P62070-3;P10301;E9PQK5;E9PQC5;P62070-2	A0A0C4DGH2;P62070;P62070-4;E9PK85;P62070-3;P10301	Ras-related protein R-Ras2;Ras-related protein R-Ras	RRAS2;RRAS	208
17.785026550293	17.6933612823486	18.8839473724365	19.1356716156006	19.8055038452148	17.7580871582031	18.2661361694336	18.3572864532471	18.7574348449707								2	2	2	7.2	7.2	7.2	47.12	0	14.084	21931000	3	0.473039	-0.778976	-1.09127	0.285346	-0.439468	-0.707343	0.341621	0.339507	0.825679	R4GNJ5;A0A0C4DGT6;Q96AP0-2;Q96AP0	R4GNJ5;A0A0C4DGT6;Q96AP0-2;Q96AP0	Adrenocortical dysplasia protein homolog	ACD	216
21.9872493743896	18.2369174957275	22.1270427703857	18.0300941467285	18.4444026947021	18.5969753265381	21.0432014465332	22.2074699401855	21.5038757324219					+		MG132_MG132IgG	3	3	3	29.5	29.5	29.5	15.727	0	57.892	529940000	45	0.879251	2.42658	1.88801	2.98384	3.22769	8.52701	0.239431	0.801112	0.607706	H7C5F7;B4DGY6;A0A0C4DGW0;Q9NV92	H7C5F7;B4DGY6;A0A0C4DGW0;Q9NV92	NEDD4 family-interacting protein 2	NDFIP2	217
19.6866607666016	19.5464763641357	16.5471687316895	19.0368309020996	19.6207599639893	22.7766361236572	22.6898498535156	24.4707279205322	24.3097324371338						+	MG132_DMSO	35	35	35	21.9	21.9	21.9	217.2	0	323.31	1852900000	92	0.536919	-1.88464	-1.21711	1.21539	3.34536	2.58665	1.95409	5.23	4.46527	A0A0C4DGZ0;P24928;A0A087WWE2;P24928-2	A0A0C4DGZ0;P24928;A0A087WWE2	DNA-directed RNA polymerase;DNA-directed RNA polymerase II subunit RPB1	POLR2A	218
17.9908599853516	18.037525177002	18.5629787445068	17.5583095550537	17.1259536743164	17.797061920166	18.6137828826904	19.1474342346191	19.215726852417					+	+	MG132_DMSO;MG132_MG132IgG	3	3	3	3.9	3.9	3.9	86.823	0	19.678	34902000	7	1.22938	0.703346	2.61726	2.26766	1.49854	5.4798	1.40228	0.795193	3.00867	Q5QPR4;J3QR29;A0A0D9SEI3;Q5QPR3;B7ZVY7;A0A0D9SER5;A0A0D9SEN2;J3QR44;Q9UQ88-5;Q9UQ88-10;P21127-12;P21127-4;P21127-5;P21127-10;P21127-6;P21127-9;Q9UQ88-4;P21127-8;Q9UQ88-3;Q9UQ88-2;P21127-3;P21127-2;Q9UQ88;P21127;Q9UQ88-9	Q5QPR4;J3QR29;A0A0D9SEI3;Q5QPR3;B7ZVY7;A0A0D9SER5;A0A0D9SEN2;J3QR44;Q9UQ88-5;Q9UQ88-10;P21127-12;P21127-4;P21127-5;P21127-10;P21127-6;P21127-9;Q9UQ88-4;P21127-8;Q9UQ88-3;Q9UQ88-2;P21127-3;P21127-2;Q9UQ88;P21127;Q9UQ88-9	Cyclin-dependent kinase 11A;Cyclin-dependent kinase 11B	CDK11A;CDK11B;CDC2L1	220
17.8586292266846	18.2077026367188	17.1144523620605	22.3069133758545	21.3981704711914	21.9496688842773	19.898796081543	20.0149517059326	19.8910713195801				+	+	+	DMSO_MG132IgG;MG132_DMSO;MG132_MG132IgG	4	4	2	6.9	6.9	3.7	74.9	0	28.5	130710000	12	3.24583	-4.15799	-9.97369	2.72625	-1.94998	-7.29396	2.61122	2.20801	6.79657	F5H7D6;H0YNT2;A0A0D9SES8;H0YKT5;H0YKN8;H0YL70;Q04726-2;Q04726-7;Q04726-3;Q04726-6;Q04726-5;Q04726-4;Q04726;H0YNI7;K7EMK7;Q04725-2;Q04725;K7EJR7;H0YKH0;H0YLW9;H0YLI3;Q04725-3	F5H7D6;H0YNT2;A0A0D9SES8;H0YKT5;H0YKN8;H0YL70;Q04726-2;Q04726-7;Q04726-3;Q04726-6;Q04726-5;Q04726-4;Q04726;H0YNI7;K7EMK7;Q04725-2;Q04725	Transducin-like enhancer protein 3;Transducin-like enhancer protein 2	TLE3;TLE2	222
26.4075298309326	26.4653816223145	23.6144790649414	25.2171936035156	24.489896774292	25.3773937225342	25.6525039672852	25.8339557647705	25.9309597015381								30	29	29	54.8	53.1	53.1	70.839	0	323.31	11201000000	325	0.18176	0.467635	0.477356	1.27964	0.777645	2.72849	0.119664	0.31001	0.328282	A0A0D9SFB3;A0A0D9SG12;A0A0D9SF53;O00571;O00571-2;O15523-2;O15523;O15523-3;A0A0J9YVQ7;C9J081;C9J8G5;A0A087WVZ1;B4DLA0;A0A0J9YYH6;A0A087WX09;D6RCM4;Q9NQI0-3;Q9NQI0-2;Q9NQI0-4;Q9NQI0;H0Y960	A0A0D9SFB3;A0A0D9SG12;A0A0D9SF53;O00571;O00571-2;O15523-2;O15523	ATP-dependent RNA helicase DDX3X;ATP-dependent RNA helicase DDX3Y	DDX3X;DDX3Y	223
24.461576461792	24.1337509155273	23.1313514709473	17.7640705108643	18.551887512207	23.0276107788086	24.5290393829346	23.9824180603027	23.8677825927734								64	64	64	36.8	36.8	36.8	231.1	0	323.31	9694300000	389	1.1505	4.1277	2.44649	1.23552	4.34522	2.63074	0.184762	0.21752	0.484312	A0A0D9SFK2;Q92614-4;Q92614;Q92614-3;Q92614-2;Q92614-5;H0YEV9	A0A0D9SFK2;Q92614-4;Q92614;Q92614-3;Q92614-2;Q92614-5	Unconventional myosin-XVIIIa	MYO18A	227
18.2198886871338	17.7136421203613	17.4668483734131	17.5370540618896	17.8776969909668	17.8204803466797	17.9656715393066	18.4533424377441	18.5129108428955					+		MG132_MG132IgG	6	6	6	5.1	5.1	5.1	141.36	0	37.009	64783000	11	0.0790988	0.0550493	0.224333	1.30635	0.565564	2.78844	0.842187	0.510515	1.81435	A0A0G2JH68;O60610-2;O60610-3;O60610;H9KV28;B4E2I7	A0A0G2JH68;O60610-2;O60610-3;O60610;H9KV28	Protein diaphanous homolog 1	DIAPH1	231
27.9685115814209	28.4216175079346	28.5449905395508	28.4652881622314	28.4585762023926	28.6675300598145	29.1839733123779	29.3469715118408	29.1913585662842					+	+	MG132_DMSO;MG132_MG132IgG	43	36	20	75.9	70.2	42.5	70.108	0	323.31	128920000000	1154	0.509085	-0.218758	-1.16245	2.91662	0.710303	8.18833	2.14782	0.929061	5.07309	A0A0G2JIW1;P0DMV9;P0DMV8;P0DMV8-2;V9GZ37	A0A0G2JIW1;P0DMV9;P0DMV8;P0DMV8-2;V9GZ37	Heat shock 70 kDa protein 1B;Heat shock 70 kDa protein 1A	HSPA1B;HSPA1A	235
18.0676097869873	17.6545600891113	19.9506301879883	17.2792320251465	18.9539947509766	18.3363018035889	21.6669178009033	20.7590618133545	21.4776363372803					+	+	MG132_DMSO;MG132_MG132IgG	6	6	3	21.5	21.5	10.6	38.59	0	132.65	259310000	29	0.1607	0.367757	0.427958	2.28442	3.11136	5.53869	1.64888	2.74361	3.61559	A0A0G2JNY4;P10316;P01892;P01891;Q5SRN7;Q9GJ45;B0UXQ0;Q5SRN5;A0A0G2JPD3;P30512;P30459;P30457;P30456;P30453;P30450;P30447;P18462;P16190;P16189;P16188;P13746;P10314;P05534;P04439;P13746-2	A0A0G2JNY4;P10316;P01892;P01891;Q5SRN7;Q9GJ45;B0UXQ0;Q5SRN5;A0A0G2JPD3;P30512;P30459;P30457;P30456;P30453;P30450;P30447;P18462;P16190;P16189;P16188;P13746;P10314;P05534;P04439;P13746-2	HLA class I histocompatibility antigen, A-69 alpha chain;HLA class I histocompatibility antigen, A-2 alpha chain;HLA class I histocompatibility antigen, A-68 alpha chain;HLA class I histocompatibility antigen, A-29 alpha chain;HLA class I histocompatibility antigen, A-74 alpha chain;HLA class I histocompatibility antigen, A-66 alpha chain;HLA class I histocompatibility antigen, A-43 alpha chain;H…	HLA-A	241
21.5339298248291	22.0289440155029	20.9271621704102	16.6573047637939	18.3647270202637	20.9082260131836	21.0617084503174	21.2938423156738	21.6353340148926								18	18	18	15.2	15.2	15.2	174.91	0	141.03	727360000	53	1.05104	2.85326	2.23705	1.0118	2.68688	2.15604	0.1755	-0.166384	-0.462785	A0A0G2JNZ2;A0A0G2JPP5;Q14160;Q14160-3;A0A0G2JMS7;Q14160-2;H0YCG0;H0YDF9;Q5T0G3;Q9BTT6-2;Q9BTT6	A0A0G2JNZ2;A0A0G2JPP5;Q14160;Q14160-3;A0A0G2JMS7;Q14160-2	Protein scribble homolog	SCRIB	242
22.0197105407715	17.7613201141357	17.0705051422119	17.4427528381348	17.6797199249268	18.1351699829102	21.2860202789307	19.5349750518799	20.0071697235107					+		MG132_MG132IgG	5	5	4	3.2	3.2	2.5	192.87	0	275.19	1659200000	69	0.313757	1.19796	0.767541	1.96473	2.52351	4.49718	0.334775	1.32554	0.81147	A0A0G2JPR0;P0C0L4-2;P0C0L4;F5GXS0;A0A0G2JL54;P0C0L5	A0A0G2JPR0;P0C0L4-2;P0C0L4;F5GXS0;A0A0G2JL54;P0C0L5	Complement C4-A;Complement C4 beta chain;Complement C4-A alpha chain;C4a anaphylatoxin;C4b-A;C4d-A;Complement C4 gamma chain;Complement C4-B;Complement C4 beta chain;Complement C4-B alpha chain;C4a anaphylatoxin;C4b-B;C4d-B;Complement C4 gamma chain	C4A;C4B	243
25.6525039672852	26.5480442047119	20.5379161834717	25.6395626068115	25.0730419158936	26.7941436767578	25.7609100341797	26.2364273071289	26.4741668701172								31	31	31	46.6	46.6	46.6	94.622	0	323.31	15937000000	497	0.338675	-1.58943	-0.819571	0.229953	0.321585	0.586721	0.434465	1.91101	1.01447	A0A0R4J2E8;A8MXP9;P43243;D6REM6;D6R991;H0Y8T4;B3KM87;P43243-2;Q68E03;D6R8Z5;D6RCM3;D6REK4;D6RB45;D6R9F3;D6RAM9;D6RAY2;D6RBS2;D6RBI2;D6RBK5;D6RE02;D6RIA2	A0A0R4J2E8;A8MXP9;P43243;D6REM6;D6R991	Matrin-3	MATR3	248
24.9148349761963	24.2922134399414	25.1237621307373	23.4841918945313	22.4398441314697	22.9545230865479	24.6507511138916	24.8187522888184	24.6991710662842				+	+		DMSO_MG132IgG;MG132_MG132IgG	16	16	16	41.5	41.5	41.5	45.884	0	323.31	8898600000	221	2.01242	1.81742	4.6422	2.34896	1.76337	5.77032	0.0745187	-0.0540454	-0.212197	A0A0U1RQC9;P04637-4;P04637;J3KP33;A0A087WZU8;P04637-5;P04637-6;P04637-2;P04637-3;P04637-7;E7ESS1;A0A087X1Q1;E7EQX7;P04637-8;P04637-9;A0A087WXZ1;A0A087WT22;E9PFT5;E7EMR6;E9PCY9;S4R334	A0A0U1RQC9;P04637-4;P04637;J3KP33;A0A087WZU8;P04637-5;P04637-6;P04637-2;P04637-3;P04637-7;E7ESS1;A0A087X1Q1;E7EQX7;P04637-8;P04637-9;A0A087WXZ1;A0A087WT22	Cellular tumor antigen p53	TP53	249
24.1783561706543	24.1024551391602	23.5512161254883	21.9954509735107	24.2227306365967	24.2220668792725	25.1106414794922	25.450984954834	25.2345085144043						+	MG132_DMSO	80	80	80	43.7	43.7	43.7	273.2	0	323.31	6536100000	367	0.237724	0.463926	0.603937	1.12101	1.7853	2.38374	2.40366	1.32137	5.97283	A0A0U1RQF0;P49327;A0A0U1RRG3;J3KTF0	A0A0U1RQF0;P49327	Fatty acid synthase;[Acyl-carrier-protein] S-acetyltransferase;[Acyl-carrier-protein] S-malonyltransferase;3-oxoacyl-[acyl-carrier-protein] synthase;3-oxoacyl-[acyl-carrier-protein] reductase;3-hydroxyacyl-[acyl-carrier-protein] dehydratase;Enoyl-[acyl-carrier-protein] reductase;Oleoyl-[acyl-carrier-protein] hydrolase	FASN	250
24.2759704589844	24.2065753936768	23.8762397766113	18.1748867034912	19.2570743560791	18.1929473876953	21.7719306945801	21.7280006408691	22.228084564209				+	+	+	DMSO_MG132IgG;MG132_DMSO;MG132_MG132IgG	13	12	12	32.2	30.3	30.3	63.461	0	307.94	1559500000	104	3.90909	5.57796	14.7404	2.9969	3.3677	8.59425	3.40278	-2.21026	-10.9468	A0A0U1RRM1;Q8WXI9;A0A0U1RR30;A0A0U1RRK3;A0A0U1RR34	A0A0U1RRM1;Q8WXI9	Transcriptional repressor p66-beta	GATAD2B	256
25.3676643371582	24.7879066467285	25.1950531005859	23.9619922637939	24.1947536468506	24.2518367767334	25.5986652374268	25.7869358062744	25.31565284729				+	+		DMSO_MG132IgG;MG132_MG132IgG	20	20	17	53.4	53.4	49.1	62.463	0	323.31	8401200000	210	2.14726	0.98068	5.07125	3.03071	1.43089	8.77064	0.959145	0.45021	2.04861	A0A0U1RRM4;P26599;P26599-2;P26599-3;A6NLN1;A0A0D9SF20;K7EKJ7;K7EK45;K7ES59;K7ELW5;A0A087WU68;A0A087WUW5;X6R242	A0A0U1RRM4;P26599;P26599-2;P26599-3;A6NLN1;A0A0D9SF20	Polypyrimidine tract-binding protein 1	PTBP1	257
17.2234191894531	18.9808349609375	17.4022426605225	18.4444351196289	17.8717937469482	17.9024524688721	19.6203670501709	19.5761070251465	19.8943176269531					+	+	MG132_DMSO;MG132_MG132IgG	12	12	12	14.8	14.8	14.8	134.41	0	143.74	648620000	43	0.127102	-0.204062	-0.346719	2.81498	1.62404	7.6993	1.49233	1.8281	3.22307	A1L390;A1L390-3;G3V311;A1L390-2;A0A0U1RR71;G3V278;G3V3I3	A1L390;A1L390-3;G3V311;A1L390-2	Pleckstrin homology domain-containing family G member 3	PLEKHG3	259
21.9619045257568	22.2651062011719	20.8146419525146	17.0210781097412	20.0609169006348	21.7120056152344	23.3393287658691	23.5361137390137	23.1245670318604						+	MG132_DMSO	28	28	28	14.6	14.6	14.6	266.38	0	235.74	1183900000	73	0.652754	2.08255	1.44315	1.27084	3.73534	2.70888	1.64799	1.65279	3.61327	A5YKK6-2;A5YKK6;A5YKK6-3;A5YKK6-4;H3BMZ2;H3BNB1;H3BVC9;B5MDN3;H3BTH2;H3BR89;H3BMH0	A5YKK6-2;A5YKK6;A5YKK6-3;A5YKK6-4	CCR4-NOT transcription complex subunit 1	CNOT1	270
18.0790519714355	17.2377834320068	17.8102188110352	18.3820343017578	22.3368530273438	22.0365428924561	21.1406478881836	21.8183536529541	21.6526355743408						+	MG132_DMSO	8	8	8	5.8	5.8	5.8	213.47	0	63.661	432980000	27	1.16523	-3.20946	-2.47804	0.183156	0.618736	0.480593	3.54706	3.82819	11.92	A6NEM2;P51610-2;P51610;P51610-4;P51610-3;H7C1C4	A6NEM2;P51610-2;P51610;P51610-4	Host cell factor 1;HCF N-terminal chain 1;HCF N-terminal chain 2;HCF N-terminal chain 3;HCF N-terminal chain 4;HCF N-terminal chain 5;HCF N-terminal chain 6;HCF C-terminal chain 1;HCF C-terminal chain 2;HCF C-terminal chain 3;HCF C-terminal chain 4;HCF C-terminal chain 5;HCF C-terminal chain 6	HCFC1	272
20.5147018432617	20.1961650848389	17.4239196777344	17.736120223999	17.503381729126	20.4569358825684	21.177490234375	20.9667701721191	21.2671661376953								5	5	5	7	7	7	100.96	0	62.52	534080000	16	0.233957	0.812783	0.595604	1.26708	2.57166	2.70052	0.827215	1.75888	1.78473	A6NF31;O75665-3;O75665;A0A0A0MS89;O75665-2	A6NF31;O75665-3;O75665	Oral-facial-digital syndrome 1 protein	OFD1	273
17.9700565338135	18.5694789886475	19.0454559326172	19.2622184753418	17.9749088287354	18.3899078369141	18.0987720489502	18.5132579803467	18.4737777709961								3	3	3	2.9	2.9	2.9	141.79	0	24.554	73483000	4	0.0094038	-0.0140146	-0.0285653	0.169671	-0.180409	-0.449132	0.188221	-0.166395	-0.492299	A6NHN7;A6NHB5;Q14202-2;Q14202;A6NL54;H7C1I7;Q14202-3;Q5VZL5-3;Q5VZL5-2;Q5VZL5-4;Q5VZL5	A6NHN7;A6NHB5;Q14202-2;Q14202	Zinc finger MYM-type protein 3	ZMYM3	276
18.5604476928711	18.2268581390381	18.4093246459961	18.6218490600586	17.3380908966064	17.9334144592285	16.5343933105469	18.9030113220215	19.3260612487793								5	5	5	4.2	4.2	4.2	155.65	0	32.598	65426000	9	0.494416	0.434425	1.13354	0.111194	0.290037	0.307064	0.0571003	-0.144388	-0.165202	J3KTL8;A6NHR9-3;A6NHR9-2;A6NHR9	J3KTL8;A6NHR9-3;A6NHR9-2;A6NHR9	Structural maintenance of chromosomes flexible hinge domain-containing protein 1	SMCHD1	280
16.7810764312744	19.2790985107422	19.0080451965332	17.5664253234863	17.792688369751	17.6553363800049	18.8181896209717	19.9134941101074	19.0535125732422					+		MG132_MG132IgG	4	4	4	13.4	13.4	13.4	51.086	0	68.88	102090000	9	0.359263	0.68459	0.862087	2.02675	1.59025	4.68644	0.454718	0.905659	1.05488	A6NJA2;P54578-2;P54578-3;P54578;J3QQT6;J3KS55;H0YA47	A6NJA2;P54578-2;P54578-3;P54578	Ubiquitin carboxyl-terminal hydrolase;Ubiquitin carboxyl-terminal hydrolase 14	USP14	284
17.8687705993652	18.7521514892578	18.0414409637451	17.2891330718994	16.7216930389404	16.8545169830322	19.4459285736084	19.3547916412354	19.9677562713623				+	+	+	DMSO_MG132IgG;MG132_DMSO;MG132_MG132IgG	3	3	3	2.2	2.2	2.2	197.1	0	19.601	99016000	6	1.77589	1.26567	3.95458	3.29475	2.63438	10.2679	1.84078	1.3687	4.13556	A6NN50;O75147-2;O75147-1;O75147-4;O75147;A8MSZ8	A6NN50;O75147-2;O75147-1;O75147-4;O75147;A8MSZ8	Obscurin-like protein 1	OBSL1	287
17.1874618530273	19.3128070831299	17.45920753479	17.2151412963867	17.4569702148438	17.3130626678467	19.6258506774902	20.0077171325684	19.3919448852539					+		MG132_MG132IgG	5	5	5	4	4	4	209.02	0	35.041	238690000	11	0.417334	0.658101	0.980098	3.58337	2.34678	12.1776	1.14847	1.68868	2.44214	A6NNK5;Q12888;Q12888-3;Q12888-2;M0R142;H7C3N7;C9JXV0	A6NNK5;Q12888;Q12888-3;Q12888-2	Tumor suppressor p53-binding protein 1	TP53BP1	288
17.7225780487061	16.996467590332	17.5972003936768	18.4067554473877	18.8800182342529	18.1200294494629	19.8624038696289	19.6383857727051	20.0709075927734				+	+	+	DMSO_MG132IgG;MG132_DMSO;MG132_MG132IgG	9	2	2	17.3	4.4	4.4	61.257	0	17.618	81801000	6	1.5112	-1.03019	-3.26901	2.26147	1.3883	5.45818	3.15134	2.41848	9.42756	A6PW57;Q99755-2;Q99755-4;Q99755-3;Q99755;O60331-4;O60331;O60331-2;O60331-3;O14986-3;O14986;O14986-2	A6PW57;Q99755-2;Q99755-4;Q99755-3;Q99755	Phosphatidylinositol 4-phosphate 5-kinase type-1 alpha	PIP5K1A	290
19.2418155670166	18.7305240631104	17.9138622283936	16.7162704467773	17.8839950561523	19.0402736663818	20.2871494293213	19.9467811584473	20.0967407226563					+	+	MG132_DMSO;MG132_MG132IgG	9	9	9	7.4	7.4	7.4	201.8	0	67.527	150740000	25	0.410668	0.748554	0.966676	1.51928	2.23004	3.28879	1.68594	1.48149	3.71249	A8MQ02;J3KN01;P55196;P55196-5;P55196-3;P55196-1;Q5TIG5;P55196-2;P55196-6;H0Y948;H0Y8L4;H0Y8U8;F8W9I4;E9PFY5;H0Y7R8	A8MQ02;J3KN01;P55196;P55196-5;P55196-3;P55196-1;Q5TIG5;P55196-2;P55196-6	Afadin	MLLT4	294
20.4827651977539	21.9143695831299	18.1049098968506	21.9010238647461	21.7295780181885	22.3342094421387	20.7743453979492	22.2298164367676	18.007209777832								5	5	5	26.6	26.6	26.6	17.546	0	30.258	514670000	39	0.742384	-1.82092	-1.61799	0.589256	-1.65115	-1.31943	0.0345021	0.169776	0.102048	J3QLE5;A8MT02;P14678-2;P63162;P14678;P63162-2;P14678-3;J3KRY3;S4R3P3	J3QLE5;A8MT02;P14678-2;P63162;P14678;P63162-2;P14678-3;J3KRY3;S4R3P3	Small nuclear ribonucleoprotein-associated proteins B and B;Small nuclear ribonucleoprotein-associated protein N	SNRPN;SNRPB	296
18.5338325500488	22.3799152374268	22.8164596557617	22.1626625061035	18.1914253234863	23.8925437927246	23.8135261535645	22.5359001159668	24.4913654327393								7	7	7	41.8	41.8	41.8	17.692	0	186.06	1138600000	49	0.0266309	-0.172141	-0.0794077	0.545148	2.19805	1.23324	0.735899	2.37019	1.60531	H7BY10;K7EJV9;K7ERT8;A8MUS3;P62750;K7EMA7	H7BY10;K7EJV9;K7ERT8;A8MUS3;P62750;K7EMA7	60S ribosomal protein L23a	RPL23A	297
19.5460109710693	18.1578483581543	17.1734428405762	17.9988880157471	17.0157051086426	18.9752082824707	18.0033855438232	18.1412582397461	17.8750782012939								2	2	2	5	5	5	77.921	0.00041118	11.421	17968000	4	0.121192	0.295834	0.332085	0.00572795	0.00997353	0.0174711	0.154334	-0.28586	-0.412808	E7EVE9;A8MX75;P18074;K7EKF3;P18074-2	E7EVE9;A8MX75;P18074;K7EKF3;P18074-2	TFIIH basal transcription factor complex helicase XPD subunit	ERCC2	298
17.8954639434814	17.1775207519531	18.5795192718506	17.8514766693115	18.0055408477783	16.4023609161377	17.966854095459	18.1075344085693	18.8278942108154								3	3	3	12.7	12.7	12.7	41.918	0	18.259	18837000	4	0.287833	0.464375	0.712653	0.696918	0.880968	1.5292	0.357986	0.416593	0.85946	B0QXZ6;O95503	B0QXZ6;O95503	Chromobox protein homolog 6	CBX6	301
23.6720638275146	22.892822265625	22.3070812225342	17.6696968078613	19.7673397064209	16.9718265533447	23.0984134674072	23.3657302856445	23.7367572784424				+	+		DMSO_MG132IgG;MG132_MG132IgG	13	13	13	26	26	26	70.901	0	323.31	1570600000	52	2.18383	4.82103	5.1927	2.44235	5.26401	6.11961	0.434614	0.442978	1.01477	B0QY89;Q9Y262;Q9Y262-2;B0QY90;C9JHP4;C9K0Q7;H7C3A0	B0QY89;Q9Y262;Q9Y262-2;B0QY90	Eukaryotic translation initiation factor 3 subunit L	EIF3L	302
23.7615203857422	24.5135231018066	22.1806507110596	21.4706535339355	21.3058567047119	21.0933265686035	22.6874809265137	21.373743057251	23.0975131988525				+			DMSO_MG132IgG	4	4	4	10	10	10	64.929	0	323.31	919140000	35	1.46357	2.19529	3.15375	0.966541	1.0963	2.06362	0.566519	-1.09899	-1.27504	B0QYK0;Q01844-6;Q01844-3;Q01844;Q01844-5;H7BY36;A0A0D9SFL3;C9JGE3;Q01844-2;F8WC90;Q01844-4	B0QYK0;Q01844-6;Q01844-3;Q01844;Q01844-5;H7BY36;A0A0D9SFL3;C9JGE3;Q01844-2	RNA-binding protein EWS	EWSR1	303
17.7854061126709	17.4502086639404	17.9047355651855	17.7423686981201	17.2425079345703	16.5391807556152	20.1129894256592	20.3111896514893	19.9453525543213					+	+	MG132_DMSO;MG132_MG132IgG	5	5	5	17.8	17.8	17.8	35.695	0	36.917	296530000	17	0.650301	0.538764	1.43837	2.89579	2.94849	8.08588	3.81917	2.40973	13.9851	H3BLV0;B1AP13;H7BY55;P08174-4;P08174;P08174-3;P08174-5;P08174-2;P08174-6;P08174-7;B1AP15	H3BLV0;B1AP13;H7BY55;P08174-4;P08174;P08174-3;P08174-5;P08174-2;P08174-6;P08174-7;B1AP15	Complement decay-accelerating factor	CD55	314
18.8495979309082	18.1496715545654	18.0646381378174	17.9301166534424	18.4568901062012	18.7030334472656	19.3464832305908	18.5199508666992	19.4828834533691								4	4	4	6.2	6.2	6.2	83.653	0	41.395	74197000	5	0.00849132	-0.00871086	-0.0258197	0.932722	0.753092	1.99519	0.911115	0.761803	1.95174	B1AUU8;P42566;S4R3U1;P42566-2	B1AUU8;P42566	Epidermal growth factor receptor substrate 15	EPS15	315
17.5583267211914	18.4955253601074	17.9425487518311	18.7494888305664	19.1806087493896	17.5790996551514	18.860481262207	18.5267276763916	18.9830379486084								2	2	2	4.4	4.4	4.4	59.874	0	13.767	79292000	6	0.385752	-0.504265	-0.916236	0.22555	0.287017	0.576916	1.22179	0.791282	2.60064	B1AVT0;P49760-3;P49760	B1AVT0;P49760-3;P49760	Dual specificity protein kinase CLK2	CLK2	316
26.5134620666504	28.0783672332764	26.8525772094727	26.7630653381348	27.5605602264404	28.0458831787109	27.1248474121094	27.1355533599854	26.6881923675537								22	22	22	63.4	63.4	63.4	28.916	0	323.31	33678000000	395	0.195876	-0.308367	-0.509884	0.517179	-0.473639	-1.17837	0.121206	-0.165271	-0.332118	G3V4W0;B4DY08;B2R5W2;G3V4C1;P07910-2;G3V2Q1;P07910;G3V576;P07910-4;P07910-3;G3V2D6;G3V555;G3V575;G3V251;G3V5V7;G3V5X6;G3V3K6;B4DSU6;A0A0G2JPF8;A0A0G2JNQ3;P0DMR1;O60812;B7ZW38;B2RXH8;G3V4M8;G3V2H6;B3KT61;Q86SE5;Q86SE5-3;E5RG71;E5RJ39;Q86SE5-2	G3V4W0;B4DY08;B2R5W2;G3V4C1;P07910-2;G3V2Q1;P07910;G3V576;P07910-4;P07910-3;G3V2D6;G3V555;G3V575;G3V251;G3V5V7	Heterogeneous nuclear ribonucleoproteins C1/C2	HNRNPC	319
18.7992782592773	17.5398654937744	19.1459846496582	17.6946334838867	17.2068958282471	19.0833740234375	18.3039855957031	18.4872283935547	17.8443260192871								5	5	5	14.2	14.2	14.2	66.921	0	91.84	43428000	7	0.268804	0.500075	0.671808	0.134654	0.216879	0.365266	0.209269	-0.283196	-0.540354	B4DJ81;P28331-3;P28331-4;P28331-5;P28331;P28331-2	B4DJ81;P28331-3;P28331-4;P28331-5;P28331;P28331-2	NADH-ubiquinone oxidoreductase 75 kDa subunit, mitochondrial	NDUFS1	327
17.0546073913574	17.4280433654785	22.6877384185791	18.8082504272461	17.918212890625	21.4103336334229	21.6656608581543	21.9554977416992	20.9418468475342								8	8	8	20.5	20.5	20.5	50.431	0	60.991	491490000	33	0.0528357	-0.322136	-0.153481	0.917646	2.14207	1.96486	0.59812	2.46421	1.33672	B4DJV2;O75390;A0A0C4DGI3;F8VPA1;F8VTT8;F8W4S1;H0YH82;F8VRI6;F8VPF9;F8VR34;F8W1S4;F8W642;F8VZK9;F8VX07;F8VRP1;F8VX68;F8VWQ5;F8VU34;F8W0J2;F8VP03;H0YIC4;F8W031	B4DJV2;O75390;A0A0C4DGI3;F8VPA1;F8VTT8;F8W4S1;H0YH82	Citrate synthase;Citrate synthase, mitochondrial	CS	328
26.1986541748047	26.5032749176025	25.4635734558105	28.682409286499	28.4379749298096	28.9833488464355	29.4066944122314	29.7266025543213	29.4625205993652				+	+	+	DMSO_MG132IgG;MG132_DMSO;MG132_MG132IgG	8	8	8	71	71	71	10.469	0	323.31	81609000000	737	2.80125	-2.64608	-7.63528	1.95411	0.830695	4.46533	3.36922	3.47677	10.7315	J3QS39;J3QTR3;F5H6Q2;F5GYU3;F5H2Z3;F5H265;B4DV12;F5H388;F5H747;F5GXK7;J3QKN0;Q5PY61;Q96C32;P62987;P62979;P0CG47;P0CG48;M0R1V7;F5GZ39;J3QSA3;M0R1M6;M0R2S1	J3QS39;J3QTR3;F5H6Q2;F5GYU3;F5H2Z3;F5H265;B4DV12;F5H388;F5H747;F5GXK7;J3QKN0;Q5PY61;Q96C32;P62987;P62979;P0CG47;P0CG48;M0R1V7;F5GZ39;J3QSA3;M0R1M6;M0R2S1	Ubiquitin-60S ribosomal protein L40;Ubiquitin;60S ribosomal protein L40;Ubiquitin-40S ribosomal protein S27a;Ubiquitin;40S ribosomal protein S27a;Polyubiquitin-B;Ubiquitin;Polyubiquitin-C;Ubiquitin	UBB;RPS27A;UBC;UBA52	336
20.6510581970215	18.3156414031982	23.4801292419434	23.8296794891357	23.872486114502	24.5987796783447	23.868631362915	24.3953876495361	22.3149280548096								18	18	18	65.6	65.6	65.6	38.91	0	260.63	3731200000	148	1.01849	-3.28471	-2.16979	0.355104	-0.573999	-0.85353	0.771416	2.71071	1.67487	B4DY09;Q12905;X6R6Z1;A0A0A0MRL0	B4DY09;Q12905	Interleukin enhancer-binding factor 2	ILF2	339
20.5438747406006	22.3664493560791	21.8176116943359	23.1211242675781	22.373025894165	23.8739891052246	22.5834808349609	23.3025703430176	23.599006652832								16	16	16	32.4	32.4	32.4	66.077	0	180.35	1671500000	99	1.0498	-1.54673	-2.23449	0.0247108	0.0389729	0.0738307	1.20526	1.58571	2.56456	B5MCF9;O00541;O00541-2;B3KXD6;H7BYY8;H7C267	B5MCF9;O00541;O00541-2;B3KXD6	Pescadillo homolog	PES1	345
17.6164989471436	18.9213924407959	19.2427272796631	18.4351768493652	17.4380226135254	17.7746105194092	19.6711750030518	19.4247035980225	19.3548774719238					+		MG132_MG132IgG	3	3	3	3.6	3.6	3.6	126.98	0	17.723	63199000	3	0.544483	0.710936	1.23193	2.18447	1.60098	5.19484	0.81344	0.890046	1.75753	B5MDQ0;Q2NKX8	B5MDQ0;Q2NKX8	DNA excision repair protein ERCC-6-like	ERCC6L	348
21.0228290557861	21.9709529876709	17.0565013885498	17.0981426239014	17.5661449432373	19.2810249328613	22.9415435791016	23.5467491149902	23.4375858306885					+		MG132_MG132IgG	13	13	13	15.2	15.2	15.2	104.1	0	189.34	806840000	57	0.547116	2.03499	1.23709	2.82141	5.32686	7.72944	1.01879	3.29187	2.17041	Q99613-2;Q99613;B5ME19;H3BPE4;H3BTY8;H3BPE3	Q99613-2;Q99613;B5ME19	Eukaryotic translation initiation factor 3 subunit C;Eukaryotic translation initiation factor 3 subunit C-like protein	EIF3C;EIF3CL	349
17.0320987701416	16.7185764312744	18.8009796142578	18.8765697479248	18.6418380737305	17.6897888183594	17.9121646881104	19.4658489227295	19.2017498016357								5	5	5	6.3	6.3	6.3	85.576	0	31.593	64337000	8	0.524121	-0.885514	-1.19201	0.310095	0.457189	0.759835	0.766223	1.3427	1.66468	B7WP74;Q9HCG8	B7WP74;Q9HCG8	Pre-mRNA-splicing factor CWC22 homolog	CWC22	351
18.225923538208	18.5687065124512	18.4226608276367	18.17529296875	17.798152923584	17.952657699585	18.7384624481201	19.2085056304932	18.8885173797607				+	+	+	DMSO_MG132IgG;MG132_DMSO;MG132_MG132IgG	3	2	2	5.9	4.5	4.5	56.45	0	13.861	51601000	4	1.36061	0.430396	2.91201	2.27079	0.969794	5.49076	1.46754	0.539398	3.16326	B7WPG3;C9IYN3;D6W592;Q8WVV9-5;Q8WVV9-4;Q8WVV9;C9JJZ7;H7BXH8;Q8WVV9-3;Q8WVV9-2	B7WPG3;C9IYN3;D6W592;Q8WVV9-5;Q8WVV9-4;Q8WVV9;C9JJZ7;H7BXH8;Q8WVV9-3;Q8WVV9-2	Heterogeneous nuclear ribonucleoprotein L-like	HNRNPLL;HNRPLL	352
18.6421566009521	19.2315406799316	17.5352325439453	18.0599155426025	16.4167537689209	18.202184677124	20.4427337646484	19.7265872955322	19.646951675415					+		MG132_MG132IgG	5	5	5	12.7	12.7	12.7	76.078	0	34.298	82404000	9	0.528008	0.910025	1.19964	1.71841	2.37914	3.79874	1.23667	1.46911	2.63328	B7Z2Y2;Q14746-2;Q14746;V9GY21	B7Z2Y2;Q14746-2;Q14746	Conserved oligomeric Golgi complex subunit 2	COG2	354
19.0662364959717	21.8006114959717	17.7110633850098	18.5665149688721	18.1957912445068	22.2705345153809	22.582218170166	23.398717880249	23.4800052642822						+	MG132_DMSO	24	24	24	31	31	31	86.604	0	251.24	1974200000	143	0.0287693	-0.151643	-0.0855935	1.22583	3.47603	2.60947	1.37016	3.62768	2.93403	B7Z6D5;Q96GQ7;A0A087X059;A0A087WYH5	B7Z6D5;Q96GQ7	Probable ATP-dependent RNA helicase DDX27	DDX27	357
18.7513370513916	18.2506008148193	19.6479644775391	18.0872230529785	19.2865886688232	19.4092693328857	22.4782047271729	21.8119411468506	21.4699573516846					+	+	MG132_DMSO;MG132_MG132IgG	6	6	5	38.5	38.5	35.5	38.028	0	229.2	487140000	31	0.0253149	-0.0443929	-0.0755878	2.35912	2.99234	5.80751	2.41541	3.03673	6.01709	F8VV59;B7Z9C2;F8W0J6;F5H4R6;H0YIV4;P55209-3;P55209-2;P55209;H0YHC3;F8W118;F8VUX1;F8VY35;F8W543;H0YH88;F8W020;F8VXI6;F8VRJ2;F8VVB5;B7Z4K9	F8VV59;B7Z9C2;F8W0J6;F5H4R6;H0YIV4;P55209-3;P55209-2;P55209;H0YHC3;F8W118;F8VUX1;F8VY35;F8W543;H0YH88;F8W020;F8VXI6;F8VRJ2	Nucleosome assembly protein 1-like 1	NAP1L1	363
17.0883102416992	18.0454387664795	17.3015747070313	17.5522117614746	18.6939105987549	18.7003517150879	18.6071128845215	18.2074813842773	18.8435897827148						+	MG132_DMSO	5	5	4	13.1	13.1	10.3	48.757	0	33.873	90003000	11	0.807632	-0.83705	-1.74608	0.217543	0.237237	0.558999	1.4491	1.07429	3.11918	B8ZZG1;Q9NZW5;C9J4Q3;Q14168-5	B8ZZG1;Q9NZW5	MAGUK p55 subfamily member 6	MPP6	367
20.3795185089111	20.8094692230225	18.0863857269287	18.2890453338623	17.9685897827148	18.4185600280762	21.8175716400146	22.8528327941895	22.2855968475342					+	+	MG132_DMSO;MG132_MG132IgG	4	4	4	30.1	30.1	30.1	16.645	0	48.43	537860000	15	0.83067	1.53306	1.79156	3.62588	4.09327	12.4859	1.33588	2.56021	2.85536	B8ZZN6;P63165;B8ZZJ0;B8ZZ67;B9A032;P63165-2	B8ZZN6;P63165;B8ZZJ0;B8ZZ67;B9A032;P63165-2	Small ubiquitin-related modifier 1	SUMO1	369
21.7769985198975	21.6558265686035	17.3493919372559	21.2166156768799	21.7724952697754	21.6370601654053	21.5563716888428	21.3200340270996	21.6078815460205								12	12	12	19	19	19	78.973	0	98.788	767660000	60	0.365171	-1.28132	-0.874215	0.0887985	-0.0472946	-0.24975	0.351414	1.23402	0.845924	B9A067;Q16891-2;Q16891-4;Q16891;C9J406;Q16891-3;H7C463;A0A087WYS0;D6RAW4	B9A067;Q16891-2;Q16891-4;Q16891;C9J406;Q16891-3;H7C463	MICOS complex subunit MIC60	IMMT	374
20.5894832611084	20.6301422119141	18.3048839569092	18.6356887817383	17.3422508239746	22.2526302337646	22.7256317138672	23.1607112884521	23.0101451873779						+	MG132_DMSO	23	23	22	17.5	17.5	16.9	187.81	0	258.38	756060000	50	0.0927914	0.431313	0.260105	1.13358	3.55531	2.41042	1.79622	3.12399	4.01069	B9ZVN9;O95602	B9ZVN9;O95602	DNA-directed RNA polymerase;DNA-directed RNA polymerase I subunit RPA1	POLR1A	379
17.6448173522949	19.2210960388184	17.7249660491943	18.046594619751	17.1992626190186	20.8509464263916	20.4685173034668	21.4286956787109	21.1589393615723						+	MG132_DMSO	8	8	8	13.2	13.2	13.2	102.7	0	51.338	430760000	23	0.154234	-0.501975	-0.412569	0.952469	2.31978	2.03508	2.06549	2.82176	4.80761	B9ZVT1;Q8IXT5;E5RJW8;E5RHG1;E5RJ83;E5RJV8	B9ZVT1;Q8IXT5	RNA-binding protein 12B	RBM12B	380
18.8841953277588	17.3816261291504	17.8348045349121	17.0908145904541	17.7329368591309	17.7182464599609	19.9898166656494	19.9084606170654	19.8185005187988					+	+	MG132_DMSO;MG132_MG132IgG	9	9	8	5.9	5.9	5.5	231.1	0	67.999	302360000	12	0.454458	0.519543	1.05437	3.41157	2.39159	11.0039	1.85683	1.87205	4.18118	E9PN67;C9J066;Q8N4C6-9;Q8N4C6;Q8N4C6-5;Q8N4C6-7;Q8N4C6-4;Q8N4C6-2;Q8N4C6-10;H0YDJ4;H9KV85;Q8N4C6-6;Q8N4C6-11;H7C162;E9PJH9;R4GN85	E9PN67;C9J066;Q8N4C6-9;Q8N4C6;Q8N4C6-5;Q8N4C6-7;Q8N4C6-4;Q8N4C6-2;Q8N4C6-10;H0YDJ4;H9KV85;Q8N4C6-6;Q8N4C6-11	Ninein	NIN	383
20.5854549407959	20.5290756225586	18.3549327850342	17.8793334960938	20.9918231964111	22.857795715332	23.0716762542725	23.8074474334717	23.6095275878906						+	MG132_DMSO	27	27	27	26.5	26.5	26.5	133.06	0	299.29	1452900000	94	0.175532	-0.753163	-0.462859	0.929233	2.9199	1.98816	2.06056	3.67306	4.79206	C9J2Y9;P30876;C9J4M6;C9JMN3;C9JZW8	C9J2Y9;P30876;C9J4M6	DNA-directed RNA polymerase;DNA-directed RNA polymerase II subunit RPB2	POLR2B	387
17.9703998565674	17.7136268615723	18.009952545166	17.0543251037598	17.5085144042969	17.3042736053467	18.2424201965332	17.9785766601563	18.718132019043				+	+		DMSO_MG132IgG;MG132_MG132IgG	5	5	5	21	21	21	41.98	0	30.396	21267000	8	1.71348	0.608955	3.78556	1.8087	1.02401	4.0454	0.815974	0.41505	1.76253	C9J3G2;Q9BRT8-3;Q9BRT8;Q8IUF1;A0A0A6YYH9;Q5RIB0;A0A0A0MRU4;Q9BRT8-2;Q5JTY5-2;Q5RIA9;Q5JTY5;F2Z2T4;A0A087X140;A0A087WWG3;H0Y5V3;A6NM15;Q5RIA9-3;Q4V339;Q5RIB3;H0Y857;A0A0B4J2F1;Q5RIA9-2;Q5RIB5;Q5JTY2;A0A087WTC0;Q6NVZ8;F8WEG4;A0A0B4J2E3;A0A087WZQ3;F8WEU0;E7EUZ7;A0A087WYD2;Q9BRT8-4	C9J3G2;Q9BRT8-3;Q9BRT8;Q8IUF1;A0A0A6YYH9;Q5RIB0;A0A0A0MRU4;Q9BRT8-2;Q5JTY5-2;Q5RIA9;Q5JTY5;F2Z2T4;A0A087X140;A0A087WWG3;H0Y5V3;A6NM15;Q5RIA9-3;Q4V339	COBW domain-containing protein 1;COBW domain-containing protein 2;COBW domain-containing protein 3;COBW domain-containing protein 5;Putative COBW domain-containing protein 7;COBW domain-containing protein 6	CBWD2;CBWD1;CBWD5;CBWD3;CBWD7;CBWD6	389
21.4069137573242	21.0353679656982	20.9058780670166	19.0431575775146	18.5542449951172	17.7716007232666	20.0463352203369	20.9407730102539	20.2856826782227				+	+		DMSO_MG132IgG;MG132_MG132IgG	5	4	4	37.1	31.5	31.5	20.26	0	88.408	230510000	15	2.57736	2.65972	6.65592	1.90105	1.96793	4.30872	1.06024	-0.69179	-2.25617	C9J6D1;Q99733;Q99733-2;E9PNW0;E9PJJ2;E9PS34;E9PNJ7;E9PKT8;C9JZI7;E9PKI2;E9PP22;A8MXH2;C9J1B1;H0YCI4	C9J6D1;Q99733;Q99733-2;E9PNW0;E9PJJ2;E9PS34;E9PNJ7;E9PKT8;C9JZI7;E9PKI2;E9PP22;A8MXH2	Nucleosome assembly protein 1-like 4	NAP1L4	393
20.7876377105713	21.1932201385498	21.157398223877	21.4382724761963	25.1799507141113	20.6086483001709	22.1781902313232	21.4797592163086	17.7150650024414								6	6	6	30.2	30.2	30.2	24.158	0	82.302	430770000	35	0.409937	-1.36287	-0.965202	0.421422	-1.95129	-0.988315	0.158478	-0.588414	-0.422682	C9JF17;P05090;C9JX71;F8WBT9	C9JF17;P05090;C9JX71	Apolipoprotein D	APOD	403
19.8261108398438	20.5928611755371	20.2913150787354	18.0485992431641	18.1083984375	19.5404434204102	20.6027717590332	20.9737224578857	20.6074752807617				+	+		DMSO_MG132IgG;MG132_MG132IgG	7	7	7	16.1	16.1	16.1	53.371	0	51.179	204960000	14	1.44788	1.67095	3.11628	1.89797	2.16218	4.29973	0.899874	0.491227	1.92922	C9JFE4;Q13098-5;Q13098;Q13098-7;A0A096LP07;A0A096LPJ3;A8K070;Q13098-6;J3QS84;J3QS88;J3KTB0;J3QLE8;J3QLT0;J3QL53;J3KRE8;J3KSA5;J3KRJ4;J3QQX0	C9JFE4;Q13098-5;Q13098;Q13098-7;A0A096LP07;A0A096LPJ3;A8K070;Q13098-6	COP9 signalosome complex subunit 1	GPS1	404
18.5740852355957	21.9983806610107	22.3325443267822	18.0329437255859	18.0799713134766	18.4403190612793	21.1501636505127	21.0005836486816	20.1296863555908					+		MG132_MG132IgG	5	5	5	30.6	30.6	30.6	17.731	0	33.446	272000000	16	1.08354	2.78393	2.3048	2.77296	2.57573	7.50492	0.0579651	-0.208192	-0.167568	C9JUE0;C9JJP5;Q05BK6;Q92734-4;Q92734-3;Q92734-2;Q92734;C9JTY3	C9JUE0;C9JJP5;Q05BK6;Q92734-4;Q92734-3;Q92734-2;Q92734;C9JTY3	Protein TFG	TFG	410
18.0845031738281	21.4047832489014	21.6718921661377	18.5907382965088	17.9815120697021	21.9425277709961	22.4767456054688	21.5020809173584	23.106517791748								4	4	4	32.2	32.2	32.2	14.369	0	37.76	879640000	44	0.201504	0.882133	0.522733	1.01829	2.85686	2.16938	0.726294	1.97472	1.58654	C9JXB8;C9JNW5;P83731	C9JXB8;C9JNW5;P83731	60S ribosomal protein L24	RPL24	414
17.6771793365479	19.3614063262939	18.5158252716064	17.6763191223145	17.6344814300537	19.4995040893555	20.2618980407715	20.2671661376953	19.8486557006836					+	+	MG132_DMSO;MG132_MG132IgG	7	7	7	12.3	12.3	12.3	76.034	0	59.455	143240000	16	0.114925	0.248035	0.31644	1.3747	1.85581	2.94453	1.47453	1.60777	3.18008	C9JR56;Q9UPW6;Q9UPW6-2;Q01826;Q01826-2	C9JR56;Q9UPW6;Q9UPW6-2	DNA-binding protein SATB;DNA-binding protein SATB2	SATB2	417
22.2116928100586	23.0797863006592	17.8814945220947	21.7606468200684	22.03271484375	21.6121635437012	22.0384521484375	23.080924987793	18.1647281646729								11	11	11	57.7	57.7	57.7	26.891	0	172.06	479170000	36	0.174961	-0.744184	-0.461526	0.179122	-0.70714	-0.471227	0.00552974	0.0370439	0.0168703	C9JW96;P35232;C9JZ20;E7ESE2;E9PCW0;D6RBK0;P35232-2	C9JW96;P35232;C9JZ20;E7ESE2;E9PCW0	Prohibitin	PHB	422
22.780366897583	22.5105323791504	18.2228145599365	18.2600803375244	19.3412265777588	21.794713973999	23.1675872802734	22.8362636566162	22.9680366516113					+		MG132_MG132IgG	21	21	21	28.7	28.7	28.7	104.85	0	242.49	1337200000	95	0.309557	1.37256	0.758703	1.41549	3.19196	3.03965	0.543399	1.81939	1.22981	C9JZR2;O60716-5;O60716-3;O60716-2;O60716;O60716-8;O60716-7;O60716-6;O60716-4;O60716-13;O60716-11;O60716-10;O60716-9;O60716-21;O60716-19;O60716-16;O60716-18;O60716-15;O60716-17;O60716-14;O60716-12;O60716-24;O60716-23;O60716-22;O60716-20;O60716-29;O60716-27;O60716-26;O60716-25;O60716-32;O60716-31;O60716-30;O60716-28;H0YC95;E9PKL1;E9PRE2;E9PKY0	C9JZR2;O60716-5;O60716-3;O60716-2;O60716;O60716-8;O60716-7;O60716-6;O60716-4;O60716-13;O60716-11;O60716-10;O60716-9;O60716-21;O60716-19;O60716-16;O60716-18;O60716-15;O60716-17;O60716-14;O60716-12;O60716-24;O60716-23;O60716-22;O60716-20;O60716-29;O60716-27;O60716-26;O60716-25;O60716-32;O60716-31;O60716-30;O60716-28	Catenin delta-1	CTNND1	424
20.1230049133301	21.5403308868408	18.5773963928223	17.8647403717041	17.5939025878906	19.5491485595703	22.3821067810059	22.1519908905029	21.8592758178711					+		MG132_MG132IgG	12	12	12	14.8	14.8	14.8	98.117	0	110.89	380330000	29	0.763084	1.74431	1.65853	2.41712	3.79519	6.02354	1.10998	2.05088	2.36041	H0Y3P2;D3DQV9;P78344-2;P78344;E9PKF8;H0YCH5;H0YE22;H0YEC5;H0YD77	H0Y3P2;D3DQV9;P78344-2;P78344	Eukaryotic translation initiation factor 4 gamma 2	EIF4G2	513
23.4472045898438	23.3136825561523	17.7110614776611	20.1906299591064	18.0416641235352	21.7602806091309	23.2684230804443	22.8081340789795	22.0537433624268								31	31	29	42.4	42.4	40.3	89.333	0	323.31	8192200000	250	0.27549	1.49312	0.686215	1.12446	2.71258	2.39105	0.251459	1.21945	0.63412	D3DTX6;Q96SB3	D3DTX6;Q96SB3	Neurabin-2	PPP1R9B	514
17.3702564239502	19.3261203765869	18.346378326416	18.2372531890869	17.2040481567383	19.4071006774902	21.1525802612305	20.9358177185059	20.7859630584717					+	+	MG132_DMSO;MG132_MG132IgG	9	9	8	15.7	15.7	14.5	76.059	0	76.858	163840000	20	0.0255086	0.0647844	0.0761507	1.84461	2.67532	4.14643	1.98012	2.61054	4.54361	D3YTB5;P51617-2;P51617-3;P51617;P51617-4;H7C224;H7C2I6;F8WAB6;H7C3G8;H7C3C1	D3YTB5;P51617-2;P51617-3;P51617;P51617-4;H7C224	Interleukin-1 receptor-associated kinase 1	IRAK1	516
16.5908145904541	21.1094856262207	21.4586391448975	16.9888877868652	18.9991416931152	17.3414688110352	20.3122978210449	20.5062026977539	20.8873271942139					+		MG132_MG132IgG	5	5	3	14.6	14.6	10.1	49.005	0	36.162	229690000	20	0.504142	1.94315	1.15272	1.91407	2.79211	4.34677	0.208419	0.848963	0.538432	D6RGI3;D6RER5;Q9NVA2;Q9NVA2-2;H0Y9G8;H0Y961	D6RGI3;D6RER5;Q9NVA2;Q9NVA2-2	Septin-11	2011-09-01	529
17.9379215240479	18.5313453674316	18.5165348052979	17.2064933776855	17.6392288208008	17.6576519012451	17.9460945129395	18.8236103057861	19.0565853118896				+	+		DMSO_MG132IgG;MG132_MG132IgG	3	3	3	4.6	4.6	4.6	96.502	0	20.909	36247000	6	1.55651	0.827476	3.38081	1.3999	1.10764	3.00311	0.290091	0.280163	0.717467	D6RHZ5;H7BXG7;D6REX3;O94979-7;O94979-6;O94979-3;O94979-10;O94979-4;O94979-9;O94979-2;O94979;O94979-8;H0Y9K1;H0YAB3;O94979-5;H0Y8V7	D6RHZ5;H7BXG7;D6REX3;O94979-7;O94979-6;O94979-3;O94979-10;O94979-4;O94979-9;O94979-2;O94979;O94979-8;H0Y9K1;H0YAB3;O94979-5	Protein transport protein Sec31A	SEC31A	530
17.0950679779053	18.049222946167	18.9586658477783	18.3882732391357	17.353588104248	17.6317539215088	19.1776733398438	19.2165794372559	19.3022899627686					+		MG132_MG132IgG	4	4	4	10.6	10.6	10.6	46.977	0	26.405	156180000	13	0.145579	0.243114	0.391792	2.00796	1.44098	4.62847	1.0434	1.19786	2.22121	D6RIY6;Q06265;Q06265-2;Q06265-3;Q06265-4;D6R905;D6RAP4;H0Y9L5;D6RA17	D6RIY6;Q06265;Q06265-2;Q06265-3;Q06265-4;D6R905	Exosome complex component RRP45	EXOSC9	536
21.6283187866211	17.1746292114258	21.7000713348389	21.9557456970215	16.7549953460693	21.5838489532471	21.4340515136719	21.6180019378662	21.6182708740234								6	6	3	20.1	20.1	10.9	37.725	0	85.61	528160000	50	0.010191	0.0694764	0.0309295	0.363207	1.45858	0.870186	0.391224	1.3891	0.927352	E5RHW4;O94905;B0QZ43;E5RJ09;O94905-2;O94905-3	E5RHW4;O94905;B0QZ43	Erlin-2	ERLIN2;ERLIN1	542
21.0391216278076	21.6956596374512	18.0251083374023	17.7375106811523	20.0786151885986	20.221284866333	21.0000324249268	20.5298385620117	20.7273349761963								10	10	9	20.9	20.9	19.6	70.055	0	73.67	459090000	48	0.26058	0.907493	0.653995	0.795602	1.4066	1.72239	0.165142	0.499105	0.438469	E7EV99;E7ENY0;P35611-2;P35611-6;P35611;P35611-3;P35611-4;H0Y9H2;A0A0A0MSR2;P35611-5;D6RF25;D6RJE2;H0YFD8;D6RAH3	E7EV99;E7ENY0;P35611-2;P35611-6;P35611;P35611-3;P35611-4;H0Y9H2;A0A0A0MSR2;P35611-5	Alpha-adducin	ADD1	555
22.8109607696533	21.5489139556885	23.6929607391357	17.7580146789551	18.2466735839844	23.5243244171143	23.0594501495361	22.9905090332031	22.0209312438965								4	4	4	36.3	36.3	36.3	14.558	0	45.494	1662100000	89	0.660635	2.84127	1.4585	0.690935	2.84729	1.51754	0.00278252	0.00601832	0.00851546	E7EPB3;P50914	E7EPB3;P50914	60S ribosomal protein L14	RPL14	556
20.1653347015381	20.9407005310059	21.0301895141602	19.1134872436523	17.7848644256592	19.4698715209961	19.9016418457031	17.1924057006836	20.6005039215088				+			DMSO_MG132IgG	9	9	8	30.7	30.7	26.9	48.715	0	59.359	280080000	30	1.52621	1.92267	3.30582	0.141319	0.442109	0.38149	0.618935	-1.48056	-1.37728	E7ES33;E7EPK1;Q16181-2;Q16181;G3V1Q4;A0A0U1RRE1;A0A0U1RRH9;Q5JXL7;Q6ZU15	E7ES33;E7EPK1;Q16181-2;Q16181;G3V1Q4	Septin-7	2007-09-01	557
26.260009765625	26.159252166748	25.7728366851807	21.8002166748047	20.6086483001709	22.9143161773682	24.979455947876	24.4407577514648	24.2308864593506				+	+	+	DMSO_MG132IgG;MG132_DMSO;MG132_MG132IgG	37	37	36	17.1	17.1	16.8	308.77	0	323.31	3928800000	166	2.48609	4.28964	6.28914	1.77572	2.77597	3.95409	2.31602	-1.51367	-5.65113	E7EPN9;Q9Y520-4;Q9Y520-5;Q9Y520;Q9Y520-7;Q9Y520-6;Q9Y520-2;Q9Y520-3;H7C5N8;A0A0A0MS30	E7EPN9;Q9Y520-4;Q9Y520-5;Q9Y520;Q9Y520-7;Q9Y520-6;Q9Y520-2;Q9Y520-3	Protein PRRC2C	PRRC2C	558
18.80859375	17.852029800415	18.5206336975098	17.7166786193848	19.6416091918945	19.1982707977295	20.0413970947266	21.1751766204834	20.9684581756592						+	MG132_DMSO	6	6	6	13	13	13	58.994	0	70.49	160010000	17	0.285758	-0.458434	-0.708223	1.29615	1.87616	2.76547	2.18506	2.33459	5.19683	E7EPP7;Q6ZWJ1;B5MCT9;Q6ZWJ1-2	E7EPP7;Q6ZWJ1	Syntaxin-binding protein 4	STXBP4	559
18.3479328155518	20.1148319244385	18.4918613433838	22.7043190002441	22.0406951904297	21.1161022186279	19.0418510437012	19.1945781707764	18.121057510376				+	+		DMSO_MG132IgG;MG132_MG132IgG	21	21	19	36.5	36.5	33.5	76.625	0	190.81	1318500000	99	1.81623	-2.96883	-4.06643	2.29071	-3.16788	-5.56094	0.109332	-0.199046	-0.302367	E7EQB2;E7ER44;P02788;P02788-2;C9JCF5	E7EQB2;E7ER44;P02788;P02788-2	Lactotransferrin;Lactoferricin-H;Kaliocin-1;Lactoferroxin-A;Lactoferroxin-B;Lactoferroxin-C	LTF	560
16.7632637023926	18.4152145385742	18.899133682251	17.6340446472168	18.0459899902344	18.0546131134033	20.0375156402588	20.3839530944824	20.0818691253662					+	+	MG132_DMSO;MG132_MG132IgG	11	7	7	22.9	14.5	14.5	69.371	0	52.325	210460000	16	0.0599092	0.114321	0.172874	3.66721	2.25623	12.7929	1.51027	2.14191	3.26674	E7EQR4;P15311	E7EQR4;P15311	Ezrin	EZR	562
18.5605506896973	20.395191192627	17.0231266021729	18.8955135345459	17.4154491424561	18.3588790893555	19.8588733673096	20.9593601226807	21.4004650115967					+		MG132_MG132IgG	6	6	6	7	7	7	108.94	0	86.45	245690000	9	0.152817	0.436342	0.40918	1.78957	2.51629	3.99227	0.900796	2.07994	1.93106	E7ERS3;Q86VM9-2;Q86VM9;H3BPD0	E7ERS3;Q86VM9-2;Q86VM9	Zinc finger CCCH domain-containing protein 18	ZC3H18	566
24.1722640991211	24.2365913391113	21.3817367553711	21.9863815307617	23.1869487762451	25.1000499725342	25.5192642211914	24.6609573364258	25.2307395935059								33	32	29	37.7	36.7	35.7	98.38	0	323.31	16032000000	351	0.0419487	-0.160929	-0.123151	0.844925	1.71253	1.81978	0.896726	1.87346	1.92291	E7ESP9;P07197;E7EMV2;P07197-2	E7ESP9;P07197;E7EMV2	Neurofilament medium polypeptide	NEFM	570
21.9272346496582	21.8260955810547	17.0706119537354	17.0146732330322	17.7598743438721	20.8307437896729	22.3149280548096	22.5425052642822	22.116641998291					+		MG132_MG132IgG	17	14	11	30.6	26.3	21.1	79.372	0	165.52	814980000	76	0.366709	1.73955	0.877366	1.49402	3.78959	3.22719	0.566855	2.05004	1.2757	E7ESY4;Q13330-3;Q13330;Q13330-2;H0Y4T7;F8W9Y9;H7C3F3;H0YIT0	E7ESY4;Q13330-3;Q13330;Q13330-2;H0Y4T7	Metastasis-associated protein MTA1	MTA1	572
17.7306690216064	19.2788486480713	19.4234523773193	18.3825912475586	17.8986740112305	18.5978755950928	19.6042919158936	18.43701171875	19.3575210571289								3	3	3	10.8	10.8	10.8	40.147	0	34.778	80302000	15	0.374444	0.517943	0.89319	0.95671	0.839895	2.04367	0.190252	0.321952	0.496977	E7ETU5;F6Y5H0;P29558-2;P29558;E7EPF2;C9J9B2;F8W1T6;C9JIJ9;Q15434;Q6XE24-3;Q6XE24-4;Q6XE24-5;Q6XE24-2;Q6XE24	E7ETU5;F6Y5H0;P29558-2;P29558;E7EPF2	RNA-binding motif, single-stranded-interacting protein 1	RBMS1	575
22.5062026977539	22.756275177002	21.8327159881592	16.9687232971191	18.7025451660156	20.6359100341797	19.4730243682861	19.2682628631592	18.9937725067139				+		+	DMSO_MG132IgG;MG132_DMSO	10	10	10	7.9	7.9	7.9	144.12	0	59.7	448290000	28	1.51799	3.59601	3.28563	0.168155	0.47596	0.445569	3.26782	-3.12004	-10.1049	J3KQ96;E7ETY2;Q13428-2;Q13428-8;Q13428-6;Q13428-7;Q13428;Q13428-3;Q13428-4;Q13428-5;H0YA99	J3KQ96;E7ETY2;Q13428-2;Q13428-8;Q13428-6;Q13428-7;Q13428;Q13428-3;Q13428-4;Q13428-5	Treacle protein	TCOF1	576
21.6179122924805	21.8172206878662	20.6540336608887	16.9862480163574	18.4666938781738	19.363224029541	20.5805854797363	20.9534740447998	20.9977607727051				+	+		DMSO_MG132IgG;MG132_MG132IgG	14	14	14	8.1	8.1	8.1	245.44	0	124.72	395640000	37	1.77783	3.091	3.95991	1.66027	2.57188	3.64519	0.608172	-0.519115	-1.35631	E7EVA0;P27816-6;P27816;P27816-2;P27816-5;H7C4C5;P27816-4;H0Y2V1;B5MEG9;F8W9U4;A0A0J9YVV8;A0A0J9YW37;H7C456;P27816-7	E7EVA0;P27816-6;P27816;P27816-2;P27816-5	Microtubule-associated protein;Microtubule-associated protein 4	MAP4	580
18.1867427825928	18.8794822692871	19.1237621307373	18.8909511566162	17.4450988769531	18.4537715911865	19.3923625946045	20.4049911499023	20.3563823699951					+	+	MG132_DMSO;MG132_MG132IgG	5	5	5	13.6	13.6	13.6	54.766	0	32.996	105160000	12	0.383551	0.466722	0.911758	1.5274	1.78797	3.30874	1.42051	1.32125	3.05144	E7EVX8;Q8WWY3-4;Q8WWY3;Q8WWY3-2;E7EU94;E7ESX0;E7EN72;Q8WWY3-3	E7EVX8;Q8WWY3-4;Q8WWY3;Q8WWY3-2;E7EU94;E7ESX0;E7EN72;Q8WWY3-3	U4/U6 small nuclear ribonucleoprotein Prp31	PRPF31	582
18.951831817627	20.1577072143555	19.9970035552979	17.9953994750977	17.8550968170166	18.7397365570068	19.6691856384277	21.195384979248	20.3898448944092				+	+		DMSO_MG132IgG;MG132_MG132IgG	5	5	3	11.9	11.9	6.2	46.665	0	31.819	150040000	11	1.49204	1.50544	3.22238	1.89041	2.22139	4.27779	0.544984	0.715958	1.23292	E9PID8;E7EWR4;P33240-2;P33240;A0A0A0MT56	E9PID8;E7EWR4;P33240-2;P33240	Cleavage stimulation factor subunit 2	CSTF2	587
21.9621162414551	22.5847434997559	21.1349582672119	18.3600482940674	19.8535995483398	22.1459732055664	22.920108795166	23.08203125	23.3353824615479						+	MG132_DMSO	24	24	24	27.5	27.5	27.5	139.09	0	293.95	1571500000	119	0.684793	1.77407	1.50557	1.26771	2.99263	2.70192	1.30653	1.21857	2.78883	E7EX90;Q14203-3;Q14203-4;Q14203-6;Q14203;Q14203-5;Q14203-2;Q6AWB1;E7EWF7;C9JJD0;C9JKG6;E9PCY0;C9J1B7;C9JZA4;C9JTE5;C9JJN7	E7EX90;Q14203-3;Q14203-4;Q14203-6;Q14203;Q14203-5;Q14203-2;Q6AWB1	Dynactin subunit 1	DCTN1;DKFZp686E0752	590
17.0519866943359	22.3076095581055	23.5644187927246	16.6436901092529	18.3973140716553	21.4989185333252	21.9848880767822	22.1149921417236	23.0800304412842								4	4	4	40.4	40.4	40.4	15.016	0	218.17	549710000	57	0.362748	2.12803	0.869243	1.14172	3.54666	2.42773	0.282287	1.41863	0.7008	F8VZJ2;F8W0W4;H0YHX9;Q13765;E9PAV3-2;E9PAV3;F8W1N5;F8VNW4;F8VZ58;Q9BZK3	F8VZJ2;F8W0W4;H0YHX9;Q13765;E9PAV3-2;E9PAV3;F8W1N5;F8VNW4	Nascent polypeptide-associated complex subunit alpha;Nascent polypeptide-associated complex subunit alpha, muscle-specific form	NACA	591
22.8391704559326	22.6610126495361	24.7827186584473	21.9215793609619	22.3448638916016	21.4963359832764	22.7796649932861	23.4208545684814	23.3095245361328					+		MG132_MG132IgG	16	16	16	44.3	44.3	44.3	45.651	0	323.31	1602300000	126	0.977549	1.50671	2.086	1.78053	1.24909	3.96734	0.134147	-0.257619	-0.364025	E9PBS1;P22234;P22234-2;D6RF62	E9PBS1;P22234;P22234-2;D6RF62	Multifunctional protein ADE2;Phosphoribosylaminoimidazole-succinocarboxamide synthase;Phosphoribosylaminoimidazole carboxylase	PAICS	593
15.3575010299683	17.612735748291	18.4128265380859	16.8942928314209	18.0998229980469	17.6407413482666	18.603967666626	18.8161277770996	19.6975269317627					+		MG132_MG132IgG	5	5	5	17.3	17.3	17.3	43.796	0	56.111	79552000	14	0.159806	-0.417265	-0.425838	1.43224	1.49426	3.07914	0.916415	1.91152	1.96238	E9PC15;Q53H12;E9PG39;A0A0G2JLG5	E9PC15;Q53H12;E9PG39	Acylglycerol kinase, mitochondrial	AGK	594
16.7048492431641	18.0131969451904	18.6427211761475	17.1056957244873	17.6352787017822	17.2240333557129	21.7581272125244	20.0468673706055	21.2237606048584					+	+	MG132_DMSO;MG132_MG132IgG	5	5	5	12.5	12.5	12.5	44.932	0	33.261	208590000	12	0.321959	0.465253	0.784741	2.64839	3.68792	6.95392	1.87283	3.22266	4.22702	E9PC90;P14635;P14635-2;H0YA62;D6RHI0	E9PC90;P14635;P14635-2	G2/mitotic-specific cyclin-B1	CCNB1	595
18.5697822570801	19.2158699035645	17.212100982666	17.7866630554199	20.3601398468018	22.2421989440918	22.2080345153809	23.3015937805176	23.0544395446777						+	MG132_DMSO	30	19	19	28.5	19	19	130.48	0	167.71	878870000	56	0.561688	-1.79708	-1.2656	0.956913	2.72502	2.04408	2.58319	4.5221	6.67993	E9PCY5;Q02880-2;Q02880;J3KTB7;H7BZ82	E9PCY5;Q02880-2;Q02880	DNA topoisomerase 2;DNA topoisomerase 2-beta	TOP2B	596
22.0228614807129	21.9813041687012	21.8743648529053	17.3056106567383	21.2912578582764	23.7386150360107	24.1004505157471	24.2668514251709	24.348611831665						+	MG132_DMSO	23	23	23	19.6	19.6	19.6	144.45	0	323.31	2328700000	83	0.249491	1.18102	0.629813	0.857307	3.46014	1.84434	4.93183	2.27913	26.6983	E9PD53;Q9NTJ3;Q9NTJ3-2;C9JR83;C9JVD8;C9J578;C9J9E4	E9PD53;Q9NTJ3;Q9NTJ3-2	Structural maintenance of chromosomes protein;Structural maintenance of chromosomes protein 4	SMC4	597
26.6968383789063	26.2258777618408	24.6399211883545	22.5366363525391	23.0885314941406	25.4571685791016	26.0473098754883	25.2903156280518	25.5024261474609								54	54	48	48.6	48.6	43.1	128.48	0	323.31	33542000000	684	0.92543	2.1601	1.98051	0.973456	1.91924	2.07767	0.134123	-0.240862	-0.363966	E9PDF6;O43795;O43795-2;E7EQD9;H7C2Y7;C9JYW1;C9JUP5;A0A0U1RRI3;Q8N1T3-3;Q8N1T3	E9PDF6;O43795;O43795-2	Unconventional myosin-Ib	MYO1B	599
19.4546680450439	19.7749576568604	19.7818241119385	20.5071716308594	17.5312576293945	17.6788215637207	19.7230415344238	20.635290145874	20.6731433868408								8	7	7	12.7	11.5	11.5	68.903	0	47.252	247290000	19	0.491112	1.09807	1.12702	0.805543	1.77141	1.74196	0.95878	0.673342	2.04787	E9PEB5;Q96AE4;Q96AE4-2;C9JSZ1	E9PEB5;Q96AE4;Q96AE4-2	Far upstream element-binding protein 1	FUBP1	601
18.3570804595947	17.8531131744385	17.3601684570313	17.3320293426514	18.4033355712891	19.4904041290283	21.2607498168945	21.841495513916	21.64284324646					+	+	MG132_DMSO;MG132_MG132IgG	9	9	9	13.6	13.6	13.6	88.865	0	139.01	320470000	30	0.331182	-0.551802	-0.803993	2.09835	3.17311	4.91225	3.43193	3.72491	11.1371	E9PFK5;P78316-2;P78316	E9PFK5;P78316-2;P78316	Nucleolar protein 14	NOP14	606
18.4102153778076	18.9355163574219	19.0648555755615	18.9230937957764	18.0287017822266	16.8259963989258	19.1654567718506	19.0626316070557	19.1527404785156								2	2	2	4.5	4.5	4.5	69.116	0	14.851	37616000	5	0.616187	0.877598	1.37193	0.922191	1.20101	1.97399	0.730616	0.323414	1.59498	E9PFR3;Q14738-3;Q14738-2;Q14738;H0YJ35;Q96B13;H0Y8C4;H0YJ75;Q13362-2;Q13362-3;Q13362;Q13362-4;Q13362-5	E9PFR3;Q14738-3;Q14738-2;Q14738;H0YJ35;Q96B13;H0Y8C4;H0YJ75;Q13362-2;Q13362-3;Q13362;Q13362-4;Q13362-5	Serine/threonine-protein phosphatase 2A 56 kDa regulatory subunit delta isoform;Serine/threonine-protein phosphatase 2A 56 kDa regulatory subunit gamma isoform	PPP2R5D;PPP2R5C	609
22.1983852386475	23.4991130828857	18.0027675628662	18.2830829620361	18.3008441925049	18.5239639282227	21.2077083587646	20.4690132141113	20.9916858673096					+		MG132_MG132IgG	10	10	10	15.3	15.3	15.3	90.309	0	96.91	538070000	35	0.797014	2.86412	1.72516	3.38558	2.52017	10.8359	0.0720475	-0.343953	-0.205611	E9PG22;Q8IW35;Q8IW35-2;H7C4Y5;F8WF91	E9PG22;Q8IW35;Q8IW35-2	Centrosomal protein of 97 kDa	CEP97	610
18.2814998626709	20.4676208496094	17.6162872314453	17.9447937011719	18.4691600799561	20.9350986480713	21.4453125	21.1421451568604	21.4925289154053						+	MG132_DMSO	7	7	7	11	11	11	81.572	0	84.296	374270000	16	0.0927095	-0.327881	-0.259893	1.13653	2.24364	2.41668	1.38217	2.57153	2.96182	E9PHA2;Q15003;Q15003-2;C9J470;H7C415;C9JZP1	E9PHA2;Q15003;Q15003-2;C9J470	Condensin complex subunit 2	NCAPH	613
19.4156761169434	19.8850498199463	17.7497634887695	19.8895282745361	20.213830947876	20.4904232025146	20.7081775665283	21.1934604644775	21.3600330352783					+	+	MG132_DMSO;MG132_MG132IgG	6	6	6	7.9	7.9	7.9	90.854	0	44.194	266000000	18	0.815159	-1.1811	-1.76092	1.56448	0.889296	3.40071	1.4239	2.07039	3.05944	V9H019;E9PHA6;P43246-2;P43246;V9H015;V9H0B2;A0A087X1E7;A0A087X078;C9J809	V9H019;E9PHA6;P43246-2;P43246;V9H015;V9H0B2;A0A087X1E7;A0A087X078	DNA mismatch repair protein Msh2	MSH2	614
19.4095420837402	18.0211448669434	17.41845703125	18.5288105010986	18.4079723358154	18.6249504089355	19.0952472686768	19.6748161315918	20.1090393066406					+		MG132_MG132IgG	5	5	5	9.3	9.3	9.3	70.932	0	29.974	141160000	12	0.149265	-0.23753	-0.400666	1.67449	1.10579	3.68239	0.954733	1.34332	2.03967	H0Y6N5;H0Y742;E9PHI4;O94901-8;O94901;O94901-9;O94901-6;O94901-5;H7C2K3;H7C3X3	H0Y6N5;H0Y742;E9PHI4;O94901-8;O94901;O94901-9;O94901-6;O94901-5;H7C2K3	SUN domain-containing protein 1	SUN1	616
21.3778781890869	20.0156326293945	22.0139636993408	17.7783660888672	19.4306983947754	19.8118705749512	20.3820533752441	20.7354564666748	20.2782135009766								29	29	29	27.8	27.8	27.8	136.14	0	323.31	2273700000	109	1.16611	2.12885	2.47993	1.07226	1.45826	2.28123	0.48127	-0.670584	-1.10757	E9PHV5;P28290-2;P28290;P28290-3;E7EUL7;H7BZ26	E9PHV5;P28290-2;P28290;P28290-3;E7EUL7	Sperm-specific antigen 2	SSFA2	618
21.8324451446533	21.9544696807861	21.5924053192139	18.6128120422363	17.0379085540771	20.4683170318604	21.4628372192383	20.7417240142822	21.2813873291016				+			DMSO_MG132IgG	14	14	13	20	20	19.3	104.36	0	193.05	637840000	44	1.43929	3.08676	3.09584	1.13806	2.45564	2.41993	1.22875	-0.631124	-2.61589	E9PHY5;O43491;O43491-4;O43491-3;E9PK52;E9PII3;O43491-2;I6L9B1;Q6R5J7;E9PQD2;Q6ZSX4;E9PMV8;H0Y5B0;E9PJP4;E9PQN0;E9PRG1;E9PIG0;E9PN54;E9PPC9;J3KT37;E9PMG5	E9PHY5;O43491;O43491-4;O43491-3;E9PK52;E9PII3;O43491-2;I6L9B1	Band 4.1-like protein 2	EPB41L2	619
18.7670574188232	18.6550998687744	18.9964141845703	18.8598747253418	19.2089824676514	19.4879741668701	19.2166976928711	19.3693294525146	19.6372013092041						+	MG132_DMSO	3	3	3	6.9	6.9	6.9	46.266	0	19.061	60982000	8	0.848838	-0.37942	-1.82754	0.433564	0.222132	1.01266	1.71507	0.601552	3.7898	E9PIW9;Q6SPF0;F8WDT5	E9PIW9;Q6SPF0	Atherin	SAMD1	621
18.5775604248047	17.9310646057129	17.7915058135986	18.2048320770264	19.195384979248	18.8342742919922	17.461238861084	18.7279014587402	19.0885601043701								2	2	2	6.6	6.6	6.6	40.634	0	13.834	55302000	6	0.78865	-0.644787	-1.70871	0.216883	-0.31893	-0.557515	0.232713	0.325857	0.592848	E9PJK2;O75530-3;O75530;O75530-2	E9PJK2;O75530-3;O75530;O75530-2	Polycomb protein EED	EED	625
22.8316135406494	23.53883934021	24.8852996826172	23.1268367767334	22.9565258026123	22.3019847869873	23.1254348754883	22.9067764282227	23.9222507476807								11	11	10	56.3	56.3	53.6	28.821	0	294.67	1922400000	68	0.664429	0.956802	1.46589	0.586505	0.523038	1.31406	0.254572	-0.433764	-0.640918	E9PK01;P29692;A0A087X1X7;E9PRY8;P29692-2;P29692-3;E9PQ49;E9PI39;P29692-4;E9PPR1;E9PL12;E9PQZ1;E9PMW7;E9PL71;E9PIZ1;H0YCK7;E9PN91;H0YE58;E9PK06;H0YE72;E9PK72;E9PQC9;E9PKK3;E9PNW6;E9PJD0	E9PK01;P29692;A0A087X1X7;E9PRY8;P29692-2;P29692-3;E9PQ49;E9PI39;P29692-4;E9PPR1;E9PL12;E9PQZ1;E9PMW7;E9PL71	Elongation factor 1-delta	EEF1D	626
19.3511791229248	18.8379497528076	18.1564483642578	16.3415031433105	17.0732975006104	18.5835571289063	21.3484077453613	21.4913539886475	21.3830032348633					+	+	MG132_DMSO;MG132_MG132IgG	10	10	7	13.6	13.6	10.1	94.069	0	69.746	340550000	29	0.907397	1.44907	1.94429	2.45284	4.0748	6.1599	2.77847	2.62573	7.53014	E9PK47;P06737-2;P06737;P11217-2;P11217	E9PK47;P06737-2;P06737	Alpha-1,4 glucan phosphorylase;Glycogen phosphorylase, liver form	PYGL	627
25.0465183258057	25.5588550567627	22.8170261383057	17.8915729522705	18.695556640625	19.2317180633545	23.8219184875488	23.0335540771484	23.6095275878906				+	+		DMSO_MG132IgG;MG132_MG132IgG	16	16	16	25.4	25.4	25.4	85.718	0	206.28	1958800000	99	2.4958	5.86785	6.32734	3.36855	4.88205	10.7272	0.491581	-0.9858	-1.12794	E9PS17;E9PK59;Q96KG9-5;Q96KG9-3;Q96KG9-4;Q96KG9-6;Q96KG9-2;Q96KG9;E9PPN3;A0A0A0MQX4;H0YCI6;H0YDH0	E9PS17;E9PK59;Q96KG9-5;Q96KG9-3;Q96KG9-4;Q96KG9-6;Q96KG9-2;Q96KG9;E9PPN3;A0A0A0MQX4;H0YCI6	N-terminal kinase-like protein	SCYL1	628
20.4731826782227	17.080135345459	19.3835830688477	19.1211185455322	17.407262802124	18.8527336120605	20.0452690124512	18.960334777832	19.4942188262939								10	10	10	40.9	40.9	40.9	37.709	0	75.763	310580000	32	0.173341	0.518595	0.457737	0.775761	1.03957	1.68339	0.190299	0.520974	0.497085	E9PKG1;H7C2I1;Q99873-3;Q99873-2;Q99873-4;Q99873;E9PIX6;E9PQ98;A0A087X1W2;E9PNR9;H0YDE4;E9PMW9;Q9NR22-2;Q9NR22;E9PMZ2	E9PKG1;H7C2I1;Q99873-3;Q99873-2;Q99873-4;Q99873;E9PIX6;E9PQ98;A0A087X1W2;E9PNR9;H0YDE4	Protein arginine N-methyltransferase 1	PRMT1	630
17.0278358459473	20.1437015533447	17.9627056121826	21.3447284698486	20.3433208465576	21.353048324585	21.9505233764648	22.1767597198486	22.1905689239502					+	+	MG132_DMSO;MG132_MG132IgG	8	8	8	11.9	11.9	11.9	87.435	0	114.54	453570000	25	1.25947	-2.63562	-2.68362	1.47205	1.09225	3.17412	1.80101	3.72787	4.02398	E9PKP7;P17480-2;P17480;E9PMM2;E9PLT2	E9PKP7;P17480-2;P17480	Nucleolar transcription factor 1	UBTF	631
17.9428195953369	19.1273784637451	18.3933620452881	17.4039077758789	19.1881923675537	16.7707061767578	19.9900932312012	20.6063003540039	19.7088508605957					+	+	MG132_DMSO;MG132_MG132IgG	12	12	12	17.5	17.5	17.5	102.99	0	229.82	268390000	25	0.364714	0.700251	0.873277	1.39962	2.31415	3.00245	1.68439	1.61389	3.7084	E9PLK3;P55786;P55786-2;A6NEC2;H0YDG0;E9PP11;E9PJY4;E9PPD4;A6NEC2-3;E9PI82;E9PJ74;A6NEC2-2	E9PLK3;P55786;P55786-2	Puromycin-sensitive aminopeptidase	NPEPPS	634
17.2748966217041	18.4245109558105	19.9722499847412	17.3790702819824	19.6554336547852	17.0000953674316	21.2842712402344	20.4765491485596	21.8761653900146					+	+	MG132_DMSO;MG132_MG132IgG	12	12	12	38.3	38.3	38.3	44.323	0	107.81	384770000	30	0.182432	0.545686	0.478915	1.59103	3.2008	3.46745	1.40521	2.65511	3.01551	E9PM69;R4GNH3;P17980;E9PKD5;E9PMD8;E9PN50;E9PLG2	E9PM69;R4GNH3;P17980;E9PKD5;E9PMD8;E9PN50	26S protease regulatory subunit 6A	PSMC3	636
16.4976806640625	18.4524230957031	18.4893760681152	18.0226669311523	18.2619190216064	17.8087329864502	20.7061557769775	21.3292064666748	20.6381206512451					+	+	MG132_DMSO;MG132_MG132IgG	4	4	4	22.7	22.7	22.7	26.302	0	241.79	64571000	8	0.118325	-0.217946	-0.324943	3.43784	2.86005	11.1761	1.94483	3.078	4.43767	E9PN81;Q8TDP1-2;Q8TDP1;H0YEF3;E9PKP0;H0YE52;H0YCP5	E9PN81;Q8TDP1-2;Q8TDP1;H0YEF3	Ribonuclease H2 subunit C	RNASEH2C	638
17.8624000549316	17.0448341369629	17.4604816436768	18.2376689910889	18.6014957427979	18.7333106994629	18.9432067871094	17.9714088439941	18.5936470031738				+		+	DMSO_MG132IgG;MG132_DMSO	3	3	3	11.3	11.3	11.3	37.481	0	22.564	81284000	12	1.73118	-1.06825	-3.83299	0.0222941	-0.0214043	-0.0667803	1.32638	1.04685	2.83376	E9PNW8;Q8WVX9	E9PNW8;Q8WVX9	Fatty acyl-CoA reductase 1	FAR1	643
18.1559677124023	17.2696228027344	19.2600383758545	18.1156196594238	17.8854064941406	17.8602676391602	23.3878498077393	23.4547538757324	22.899881362915					+	+	MG132_DMSO;MG132_MG132IgG	2	2	2	5.5	5.5	5.5	48.832	0	13.15	4520500000	4	0.179707	0.274778	0.472588	4.98002	5.29373	27.4527	2.94728	5.01895	8.34126	E9PQC4;Q9BZD4;B1AQT4;E9PP32	E9PQC4;Q9BZD4;B1AQT4;E9PP32	Kinetochore protein Nuf2	NUF2	646
21.349271774292	21.8663501739502	17.6101856231689	18.3123340606689	20.3487319946289	20.7768383026123	21.2267036437988	21.1161022186279	21.2458591461182								15	15	15	7.9	7.9	7.9	249.48	0	106.1	676860000	55	0.108449	0.462634	0.300137	0.843681	1.38359	1.81731	0.27563	0.920952	0.686517	F1T0I1;J3KNL6;O15027-2;O15027-4;O15027-3;O15027;O15027-5;X6RGP5;A0A0C4DH09;Q8N9G1	F1T0I1;J3KNL6;O15027-2;O15027-4;O15027-3;O15027;O15027-5;X6RGP5;A0A0C4DH09	Protein transport protein Sec16A	SEC16A	650
17.8253955841064	17.6864280700684	17.5600299835205	18.7013549804688	16.9990882873535	18.0392189025879	17.5401134490967	16.9492340087891	18.6514434814453								7	5	5	6.6	5.3	5.3	179.48	0	39.069	45322000	9	0.167504	-0.222603	-0.444037	0.102055	-0.199624	-0.283897	0.0150786	0.0229791	0.0455182	F2Z2E2;Q86VI3	F2Z2E2;Q86VI3	Ras GTPase-activating-like protein IQGAP3	IQGAP3	651
16.324462890625	19.1443958282471	18.107795715332	18.1516780853271	16.9745121002197	18.7570114135742	18.1217670440674	19.4473419189453	19.4829807281494								9	9	9	3.6	3.6	3.6	436.13	0	52.016	207830000	12	0.0354412	-0.102182	-0.104726	0.699102	1.0563	1.53346	0.546454	1.15848	1.23579	F2Z2U4;Q9Y4A5-2;Q9Y4A5;H0Y4W2;C9K0N1	F2Z2U4;Q9Y4A5-2;Q9Y4A5;H0Y4W2	Transformation/transcription domain-associated protein	TRRAP	653
18.805965423584	18.4182243347168	18.4492206573486	17.1398105621338	18.0621566772461	19.5265560150146	20.1741409301758	19.2121677398682	19.6350936889648						+	MG132_DMSO	4	4	4	17.8	17.8	17.8	32.389	0	24.108	76013000	10	0.168407	0.314962	0.446161	0.891056	1.43096	1.91158	1.666	1.116	3.66015	F5GWA4;Q9H3F6-2;Q9H3F6;F5GY15;F5GWK6;F5H268;B3KVY5;F5H497;Q9H3F6-3	F5GWA4;Q9H3F6-2;Q9H3F6	BTB/POZ domain-containing adapter for CUL3-mediated RhoA degradation protein 3	KCTD10	655
26.2972259521484	26.5030632019043	24.434663772583	18.7966079711914	19.0347805023193	20.84743309021	25.7934494018555	25.1333198547363	24.8479022979736				+	+		DMSO_MG132IgG;MG132_MG132IgG	36	36	28	18.1	18.1	14.6	225.5	0	323.31	9787300000	289	2.5882	6.18538	6.70065	2.89402	5.69862	8.0772	0.272983	-0.48676	-0.68082	F5GWT4;Q9H4A3-2;Q9H4A3;Q9H4A3-5;Q9H4A3-6;Q9H4A3-7;Q9H4A3-4;F6UYG0;H0YH68;Q96J92-3;Q96J92;K7ENT7;Q96J92-2;H0YFF1	F5GWT4;Q9H4A3-2;Q9H4A3;Q9H4A3-5;Q9H4A3-6;Q9H4A3-7;Q9H4A3-4	Serine/threonine-protein kinase WNK1	WNK1	656
23.0814952850342	24.529577255249	20.8661231994629	22.6929607391357	22.6147937774658	23.8074474334717	25.4954280853271	24.9678516387939	18.7593879699707								11	11	11	42	42	42	26.505	0	86.459	1629200000	48	0.0653926	-0.212669	-0.187745	0.00534374	0.0358219	0.0163063	0.0348603	0.248491	0.10307	F5GX11;P25786;P25786-2;B4DEV8;F5H112	F5GX11;P25786;P25786-2	Proteasome subunit alpha type-1	PSMA1	657
16.8289127349854	18.5184631347656	19.8172054290771	18.0287227630615	17.5464954376221	18.401439666748	19.7497158050537	20.182409286499	20.6516723632813					+		MG132_MG132IgG	3	3	3	14.7	14.7	14.7	26.705	0	19.327	123340000	16	0.16582	0.395974	0.440068	2.4451	2.20238	6.13015	0.934829	1.80641	1.99944	J3QL14;R4GN72;F5GYQ1;P61421	J3QL14;R4GN72;F5GYQ1;P61421	V-type proton ATPase subunit d 1	ATP6V0D1	665
18.0862216949463	17.0553436279297	19.0475006103516	17.3849582672119	17.4825191497803	18.1652317047119	21.5282649993896	21.7531566619873	21.2589111328125					+	+	MG132_DMSO;MG132_MG132IgG	11	11	11	26.9	26.9	26.9	64.872	0	246.66	365250000	41	0.243353	0.385452	0.616345	3.75972	3.83587	13.5064	2.36299	3.45042	5.82172	F5GZS6;J3KPF3;P08195-2;P08195-3;P08195;P08195-4;F5GZI0;F5H0E2;H0YFX4;F5H867;H0YFS2	F5GZS6;J3KPF3;P08195-2;P08195-3;P08195;P08195-4	4F2 cell-surface antigen heavy chain	SLC3A2	668
20.3412590026855	20.2379474639893	17.5826969146729	17.6671466827393	18.7884292602539	17.9182758331299	20.0849857330322	20.4890518188477	20.627384185791					+		MG132_MG132IgG	6	6	6	30.7	30.7	30.7	22.776	0	46.474	145360000	12	0.583922	1.26268	1.30902	2.42192	2.27586	6.04173	0.479703	1.01317	1.10447	J3QT54;F5H6M0;F5H047;F5H669;Q8N684-2;Q8N684;Q8N684-3;C9JM38;C9J286;C9J323;F5H5B7;F5H1W4;F5H2K8;F5H6P5;F5H6A8;F5GXA3	J3QT54;F5H6M0;F5H047;F5H669;Q8N684-2;Q8N684;Q8N684-3;C9JM38;C9J286;C9J323	Cleavage and polyadenylation specificity factor subunit 7	CPSF7	670
17.7353057861328	18.0181713104248	17.5728645324707	17.8982887268066	17.1086101531982	17.8990650177002	20.5889339447021	20.2710475921631	20.2298755645752					+	+	MG132_DMSO;MG132_MG132IgG	4	4	4	6.7	6.7	6.7	83.674	0	57.845	119930000	10	0.181624	0.140126	0.477039	3.16651	2.72796	9.51332	3.93799	2.58784	14.9914	F5H0F9;Q9UJX4;Q9UJX4-3;F5GY68;Q9UJX4-2;F5H3S5;H0YFB5;F5H0N1	F5H0F9;Q9UJX4;Q9UJX4-3;F5GY68;Q9UJX4-2	Anaphase-promoting complex subunit 5	ANAPC5	671
17.9695453643799	17.7746448516846	17.9137687683105	17.4671154022217	18.4261875152588	18.9065093994141	18.4799060821533	19.55908203125	19.6295909881592						+	MG132_DMSO	9	9	9	5.1	5.1	5.1	258.35	0	58.091	72381000	17	0.373495	-0.380618	-0.891252	0.782825	0.956256	1.69726	1.62368	1.33687	3.5506	F5H1D6;Q07864;F5H7E4	F5H1D6;Q07864	DNA polymerase;DNA polymerase epsilon catalytic subunit A	POLE	676
17.9895172119141	19.3161525726318	17.6045475006104	19.1031150817871	16.7956657409668	18.0278739929199	19.6792907714844	20.5599231719971	20.9835662841797					+	+	MG132_DMSO;MG132_MG132IgG	6	6	6	10.4	10.4	10.4	91.124	0	52.925	209120000	11	0.144105	0.327854	0.388233	1.46662	2.43204	3.16106	1.50797	2.10419	3.26113	H0Y5D5;Q9BTG3;Q5SYW2;F5H2X7;Q9ULV3-5;Q9ULV3-2;Q9ULV3;Q9ULV3-3;Q9ULV3-4	H0Y5D5;Q9BTG3;Q5SYW2;F5H2X7;Q9ULV3-5;Q9ULV3-2;Q9ULV3;Q9ULV3-3;Q9ULV3-4	Cip1-interacting zinc finger protein	CIZ1	680
18.9872894287109	19.3619823455811	17.0967807769775	18.3912963867188	18.1469268798828	19.5827560424805	20.4535236358643	20.5953235626221	20.1489238739014					+		MG132_MG132IgG	8	8	8	9	9	9	107.3	0	52.401	301740000	25	0.097098	-0.224976	-0.271205	1.66504	1.69226	3.65764	1.26142	1.91724	2.68794	F5H3Y4;Q8IY37	F5H3Y4;Q8IY37	Probable ATP-dependent RNA helicase DHX37	DHX37	683
19.3189334869385	19.457878112793	20.1414585113525	18.0742721557617	16.948802947998	17.8624134063721	19.6902637481689	19.3322601318359	19.1829414367676				+	+		DMSO_MG132IgG;MG132_MG132IgG	10	10	10	9.4	9.4	9.4	161.15	0	100.53	342020000	42	2.02785	2.01093	4.68985	2.0336	1.77333	4.70768	0.331314	-0.237602	-0.804269	F5H527;Q76I76;J3KSQ9;K7EP00;Q76I76-3;Q76I76-2;Q76I76-4	F5H527;Q76I76	Protein phosphatase Slingshot homolog 2	SSH2	687
18.1299915313721	21.1345825195313	21.1669273376465	18.6122932434082	17.8310432434082	17.8261947631836	20.1002101898193	21.5412769317627	20.7140617370605					+		MG132_MG132IgG	4	4	4	10.3	10.3	10.3	47.27	0	25.095	196730000	14	0.922407	2.05399	1.97443	2.26564	2.69534	5.47272	0.230684	0.641349	0.588345	H0Y8R1;F5H5I6;H0YAK1;Q12849-5;Q12849;H0YAM1	H0Y8R1;F5H5I6;H0YAK1;Q12849-5;Q12849;H0YAM1	G-rich sequence factor 1	GRSF1	688
17.2473697662354	17.4532833099365	18.397611618042	16.947826385498	17.8923892974854	18.4925479888916	20.0569553375244	21.6298751831055	21.5658836364746					+	+	MG132_DMSO;MG132_MG132IgG	7	6	6	7.6	6.9	6.9	134	0	49.5	226430000	8	0.0467423	-0.0781663	-0.13658	2.07644	3.30665	4.84229	2.25137	3.38482	5.42304	F5H658;Q14562	F5H658;Q14562	ATP-dependent RNA helicase DHX8	DHX8	689
18.2789859771729	18.3660526275635	17.2139225006104	17.3863162994385	17.5664329528809	17.6429386138916	21.2840442657471	21.0295829772949	21.1575832366943					+	+	MG132_DMSO;MG132_MG132IgG	8	8	8	16.5	16.5	16.5	70.122	0	55.729	166980000	14	0.484348	0.421091	1.11365	5.36458	3.62517	34.2821	2.97571	3.20408	8.48539	F5H6W4;Q9H992-2;Q9H992;H7BZU7	F5H6W4;Q9H992-2;Q9H992	E3 ubiquitin-protein ligase MARCH7	MARCH7	690
22.9207630157471	22.7255687713623	21.395923614502	18.1910705566406	22.1848011016846	23.0611820220947	23.9230670928955	24.3158950805664	24.0837516784668						+	MG132_DMSO	58	58	56	33.5	33.5	32.7	236.02	0	323.31	5323000000	255	0.311943	1.20173	0.763726	0.920435	2.96189	1.97046	1.63288	1.76015	3.57424	F8VPD4;P27708;H7C2E4;H7C3Z5;H7BZB3	F8VPD4;P27708	CAD protein;Glutamine-dependent carbamoyl-phosphate synthase;Aspartate carbamoyltransferase;Dihydroorotase	CAD	704
22.0855674743652	22.2457714080811	21.5645351409912	17.6186828613281	17.6294193267822	17.3429756164551	22.145414352417	21.9539356231689	21.7148151397705				+	+		DMSO_MG132IgG;MG132_MG132IgG	12	11	11	16.5	15.6	15.6	98.004	0	171.55	519790000	28	4.40041	4.43493	19.6232	5.03102	4.4077	28.2741	0.0384538	-0.0272363	-0.113284	H0YH87;F8WB06;F8VQP2;V9GY86;Q99700-2;Q99700-4;Q99700;Q99700-5;F8VVY6;F8VRK6;F8W0B5;F8WB05	H0YH87;F8WB06;F8VQP2;V9GY86;Q99700-2;Q99700-4;Q99700;Q99700-5	Ataxin-2	ATXN2	705
18.8925037384033	17.7371864318848	17.757791519165	19.3316459655762	19.4072685241699	20.2724151611328	20.1031589508057	20.505428314209	20.0201168060303				+		+	DMSO_MG132IgG;MG132_DMSO	8	8	8	5.2	5.2	5.2	208.07	0	56.978	269630000	12	1.46929	-1.54128	-3.16747	0.733219	0.539125	1.60007	2.14785	2.08041	5.07316	J3KPG5;F8VU39;Q9UIF9-2;Q9UIF9-3;Q9UIF9;A0A0C4DGI9;H0YHQ7;H0YII3	J3KPG5;F8VU39;Q9UIF9-2;Q9UIF9-3;Q9UIF9	Bromodomain adjacent to zinc finger domain protein 2A	BAZ2A	710
18.5639133453369	19.2599716186523	19.3051815032959	17.1558170318604	17.4649028778076	18.4545421600342	21.2242908477783	21.366024017334	21.2321014404297				+	+	+	DMSO_MG132IgG;MG132_DMSO;MG132_MG132IgG	5	5	5	4.6	4.6	4.6	142.6	0	182.97	232970000	9	1.37355	1.35127	2.94186	3.08916	3.58238	9.0835	3.09832	2.23112	9.13346	F8VXG7;Q99590-2;Q99590;A0A0A0MTP7	F8VXG7;Q99590-2;Q99590;A0A0A0MTP7	Protein SCAF11	SCAF11	714
17.8634281158447	20.6164779663086	19.655101776123	17.454122543335	18.1820220947266	17.9146060943604	20.4009342193604	20.7553997039795	20.1889419555664					+		MG132_MG132IgG	5	5	5	17.3	17.3	17.3	38.518	0	36.163	299710000	26	0.85095	1.52809	1.83172	3.19041	2.59818	9.64992	0.579058	1.07009	1.29953	H3BU82;F8VZ44;Q9NRG9;Q9NRG9-2;F8VUB6	H3BU82;F8VZ44;Q9NRG9;Q9NRG9-2	Aladin	AAAS	717
21.5353546142578	22.5491256713867	21.9089946746826	17.1493015289307	18.5923862457275	21.0268173217773	21.2029342651367	21.9677906036377	16.8937339782715								6	6	6	41.4	41.4	41.4	17.499	0	39.395	281050000	26	1.23482	3.07499	2.62921	0.220434	1.09865	0.565483	0.543454	-1.97634	-1.22992	F8VZG5;F8W1A4;P54819-3;P54819-5;P54819-2;P54819;G3V213;F8VY04;P54819-4;P54819-6;F8VPP1	F8VZG5;F8W1A4;P54819-3;P54819-5;P54819-2;P54819;G3V213;F8VY04;P54819-4;P54819-6	Adenylate kinase 2, mitochondrial;Adenylate kinase 2, mitochondrial;Adenylate kinase 2, mitochondrial, N-terminally processed	AK2	718
22.9276142120361	22.3706340789795	24.8024272918701	23.3715896606445	17.813756942749	25.3668632507324	24.8605079650879	25.5786533355713	25.246301651001								15	15	14	45	45	42.7	33.155	0	242.51	3031000000	136	0.190574	1.18282	0.497718	0.600608	3.04442	1.34157	1.1455	1.8616	2.4358	F8W6I7;P09651-2;P09651;P09651-3;F8VZ49;F8VYN5;H0YH80;Q32P51;F8VTQ5;F8W646	F8W6I7;P09651-2;P09651;P09651-3;F8VZ49	Heterogeneous nuclear ribonucleoprotein A1;Heterogeneous nuclear ribonucleoprotein A1, N-terminally processed	HNRNPA1	720
23.1408824920654	23.6475715637207	22.7914390563965	18.1197834014893	18.3539142608643	18.6068096160889	22.4217281341553	23.0146961212158	21.7620258331299				+	+		DMSO_MG132IgG;MG132_MG132IgG	14	12	12	29.8	26.4	26.4	66.785	0	189.89	807930000	53	4.14603	4.83313	16.9252	3.31733	4.03931	10.4064	0.839252	-0.793814	-1.80854	F8W930;Q9Y6M1-1;Q9Y6M1;Q9Y6M1-5;Q9Y6M1-6;Q9Y6M1-3;Q9Y6M1-4	F8W930;Q9Y6M1-1;Q9Y6M1;Q9Y6M1-5;Q9Y6M1-6;Q9Y6M1-3;Q9Y6M1-4	Insulin-like growth factor 2 mRNA-binding protein 2	IGF2BP2	725
18.1632041931152	18.5132083892822	18.8344459533691	17.5040531158447	17.8902034759521	18.646951675415	17.8808269500732	18.0779628753662	18.2385082244873								3	3	3	5	5	5	83.515	0	24.096	53546000	15	0.560808	0.489883	1.26388	0.050901	0.0520299	0.148135	0.931609	-0.437853	-1.99295	F8WAJ0;Q9H8H2-4;Q9H8H2-2;Q9H8H2	F8WAJ0;Q9H8H2-4;Q9H8H2-2;Q9H8H2	Probable ATP-dependent RNA helicase DDX31	DDX31	727
21.5123405456543	20.8176898956299	20.6528091430664	17.5503959655762	18.101770401001	17.6418418884277	19.5896110534668	21.5199413299561	20.8391513824463				+	+		DMSO_MG132IgG;MG132_MG132IgG	6	6	6	14.4	14.4	14.4	52.269	0	39.46	238100000	21	3.29871	3.22961	10.292	2.09019	2.8849	4.88611	0.21478	-0.344712	-0.552788	F8WJN3;Q16630-3;Q16630;Q16630-2;F8W084	F8WJN3;Q16630-3;Q16630;Q16630-2	Cleavage and polyadenylation specificity factor subunit 6	CPSF6	730
22.8422050476074	21.5508880615234	22.2128219604492	21.4428844451904	17.3294887542725	22.9081516265869	22.7582702636719	23.0357208251953	23.7170143127441								7	7	7	35.8	35.8	35.8	19.186	0	81.792	1412800000	63	0.40716	1.6418	0.9596	0.702912	2.61016	1.5409	0.966734	0.968363	2.06401	G3V1D4;Q9NUP9;H0YI92;H0YIA8;Q9HAP6;O14910	G3V1D4;Q9NUP9	Protein lin-7 homolog C	LIN7C	733
18.9401206970215	16.4780139923096	17.8058052062988	18.9422473907471	17.2964992523193	21.6042194366455	20.7985954284668	21.3330898284912	22.2283782958984						+	MG132_DMSO	2	2	2	10.9	10.9	10.9	21.491	0	14.661	222280000	10	0.460936	-1.53968	-1.06725	0.75496	2.17237	1.64261	1.96598	3.71204	4.50093	G3V5S9;G3V1S4;Q9Y324;G3V2M5	G3V5S9;G3V1S4;Q9Y324;G3V2M5	rRNA-processing protein FCF1 homolog	FCF1	734
21.5533752441406	23.3222370147705	24.2514038085938	22.4842662811279	22.780065536499	24.7176418304443	21.4726371765137	23.4948482513428	25.8408374786377								9	9	9	44.5	44.5	44.5	18.756	0	141.73	1943200000	120	0.0965044	-0.284986	-0.26968	0.0665355	0.27545	0.190827	0.139143	0.560436	0.376207	G3V203;J3QQ67;Q07020;H0YHA7;Q07020-2;F8VYV2;A0A075B7A0;F8VUA6;F8VXR6	G3V203;J3QQ67;Q07020;H0YHA7;Q07020-2;F8VYV2;A0A075B7A0;F8VUA6	60S ribosomal protein L18	RPL18	736
21.4001522064209	22.4071979522705	17.7290878295898	17.7710208892822	17.987943649292	23.2032489776611	22.1699886322021	22.812744140625	22.0948104858398								19	19	19	28.7	28.7	28.7	91.48	0	291.46	1515600000	104	0.139567	0.858075	0.377237	0.687594	2.70511	1.51103	0.570553	1.84704	1.28292	G3V529;Q9GZR7-2;Q9GZR7;F5GYL3;A0A087WXU8	G3V529;Q9GZR7-2;Q9GZR7;F5GYL3;A0A087WXU8	ATP-dependent RNA helicase DDX24	DDX24	743
17.9183616638184	18.0876808166504	17.6737422943115	16.841381072998	16.9568901062012	17.4360046386719	21.5817813873291	20.6328964233398	21.4219837188721				+	+	+	DMSO_MG132IgG;MG132_DMSO;MG132_MG132IgG	5	5	5	15.7	15.7	15.7	45.05	0	49.917	220530000	27	1.69535	0.81517	3.73736	3.55498	4.13413	11.9757	3.32775	3.31896	10.471	G5E975;Q12824-2;Q12824;C9JTA6;A0A0G2JSE9;B5MCL5;A0A0U1RQQ2;A0A0U1RRB8	G5E975;Q12824-2;Q12824;C9JTA6;A0A0G2JSE9;B5MCL5;A0A0U1RQQ2;A0A0U1RRB8	SWI/SNF-related matrix-associated actin-dependent regulator of chromatin subfamily B member 1	SMARCB1	747
18.2680015563965	18.8394298553467	19.1016216278076	16.8471298217773	16.880578994751	18.6974449157715	19.2016792297363	19.8734111785889	20.2591419219971					+		MG132_MG132IgG	4	4	4	7.4	7.4	7.4	55.142	0	23.54	68566000	8	0.892314	1.2613	1.91409	1.54914	2.30303	3.36248	1.23849	1.04173	2.63729	G5EA30;Q92879-5;Q92879-2;Q92879-3;Q92879-6;Q92879;Q92879-4;E9PQK4;E9PSH0;E9PKU1;E9PKA1;F5H4Y5;F5H0D8;V9GYD9;Q5VZZ6;A0A0J9YX66;E9PC62;A0A0J9YXJ0;O95319-5;O95319-2;O95319;O95319-4;O95319-3	G5EA30;Q92879-5;Q92879-2;Q92879-3;Q92879-6;Q92879;Q92879-4;E9PQK4;E9PSH0;E9PKU1	CUGBP Elav-like family member 1	CELF1	751
18.2252635955811	18.9650211334229	18.6702518463135	18.2481174468994	17.6737098693848	19.1442699432373	18.4283275604248	18.1983966827393	18.0212287902832								5	5	5	7.2	7.2	7.2	91.737	0	28.613	57866000	9	0.214872	0.264813	0.552994	0.113972	-0.139381	-0.31405	0.757963	-0.404195	-1.64849	G5EA36;P30260;P30260-2;I3L2Z8;I3L328;I3L394;I3L3H6;F6QPS0	G5EA36;P30260;P30260-2	Cell division cycle protein 27 homolog	CDC27	752
25.9362049102783	26.9246768951416	26.7051696777344	24.1894092559814	24.8050365447998	24.3238182067871	27.0048542022705	26.6158256530762	26.8378582000732				+	+		DMSO_MG132IgG;MG132_MG132IgG	18	18	10	45.6	45.6	26.7	51.229	0	323.31	24403000000	453	2.3833	2.0826	5.89676	3.3966	2.38009	10.9068	0.392133	0.297496	0.929196	G8JLB6;P31943;E9PCY7;D6RBM0;D6RIT2;D6RIU0;D6RAM1;E5RGV0;D6R9T0;D6RFM3;E7EN40;D6RDU3;D6RJ04;D6RIH9;H0YB39;E7EQJ0;H0YBD7;D6RDL0;H0YBG7;D6RF17;E5RGH4;D6R9D3;H0YAQ2;E5RJ94	G8JLB6;P31943;E9PCY7;D6RBM0;D6RIT2;D6RIU0;D6RAM1;E5RGV0;D6R9T0;D6RFM3;E7EN40;D6RDU3;D6RJ04;D6RIH9;H0YB39	Heterogeneous nuclear ribonucleoprotein H;Heterogeneous nuclear ribonucleoprotein H, N-terminally processed	HNRNPH1	754
18.4471454620361	18.4061870574951	18.3896598815918	18.0025672912598	18.4750480651855	20.3129634857178	20.3071918487549	20.5903053283691	20.2058601379395						+	MG132_DMSO	6	6	6	7.1	7.1	7.1	105.85	0	40.316	125570000	11	0.296834	-0.515862	-0.731805	0.941709	1.43759	2.01333	4.13289	1.95345	16.7963	H0Y3N9;Q9UPP1-5;Q9UPP1-2;Q9UPP1;H0Y589;Q9UPP1-4;Q9UPP1-3;H0Y7M8;H7BZB7	H0Y3N9;Q9UPP1-5;Q9UPP1-2;Q9UPP1;H0Y589;Q9UPP1-4;Q9UPP1-3	Histone lysine demethylase PHF8	PHF8	760
22.0119876861572	22.6069107055664	22.7029476165771	17.4883403778076	20.9586524963379	17.5154800415039	22.3516464233398	21.7510738372803	22.3171367645264				+	+		DMSO_MG132IgG;MG132_MG132IgG	12	12	12	29.4	29.4	29.4	50.957	0	137.35	1256500000	74	1.49509	3.78646	3.22977	1.39122	3.48579	2.98286	0.444075	-0.300663	-1.03367	H0Y4R1;P12268;E7ETK5	H0Y4R1;P12268;E7ETK5	Inosine-5-monophosphate dehydrogenase 2	IMPDH2	761
17.4416484832764	18.828519821167	18.3384399414063	18.1970119476318	17.4638290405273	18.9297294616699	19.6781044006348	19.5570259094238	18.4726676940918								4	4	4	11.2	11.2	11.2	45.294	0	31.455	71917000	13	0.00335216	0.0060126	0.0102521	0.845056	1.03908	1.82004	0.860274	1.03306	1.85024	H0Y512;Q9HDC9-2;Q9HDC9	H0Y512;Q9HDC9-2;Q9HDC9	Adipocyte plasma membrane-associated protein	APMAP	763
16.7395000457764	18.1065635681152	17.7298679351807	17.9720859527588	17.9447975158691	18.0529613494873	19.6828269958496	18.2779407501221	18.3887748718262								4	4	3	7.6	7.6	5.5	59.27	0	23.802	56015000	6	0.495726	-0.464638	-1.13612	0.811877	0.793233	1.75444	0.969263	1.25787	2.06915	H0Y6W0;O95985-3;O95985-2;O95985;H7C4B0	H0Y6W0;O95985-3;O95985-2;O95985	DNA topoisomerase;DNA topoisomerase 3-beta-1	TOP3B	767
16.806324005127	17.7898445129395	19.1100692749023	17.9938888549805	17.7719707489014	21.3584766387939	20.7692699432373	20.4010372161865	21.957483291626						+	MG132_DMSO	4	4	4	14.3	14.3	14.3	31.835	0	26.342	298450000	18	0.353974	-1.13937	-0.851202	0.732525	2.00115	1.59871	1.73687	3.14052	3.84833	H0Y714;Q96G21;B9A008;E7ENR5;B8ZZ47;F8WCN0	H0Y714;Q96G21;B9A008;E7ENR5;B8ZZ47	U3 small nucleolar ribonucleoprotein protein IMP4	IMP4	769
23.0371627807617	26.3298854827881	26.0235652923584	22.7291622161865	23.5463962554932	22.6945343017578	24.1430473327637	24.4146099090576	26.5790271759033								11	11	10	67.9	67.9	64.2	20.762	0	323.31	4132800000	83	0.920088	2.14017	1.96976	1.17934	2.05553	2.5084	0.0216771	-0.084643	-0.0649747	H0Y7A7;P62158;E7ETZ0;E7EMB3;Q96HY3;G3V361;M0QZ52;F8WBR5;G3V226;G3V479;C9J7T9;P02585	H0Y7A7;P62158;E7ETZ0;E7EMB3;Q96HY3;G3V361	Calmodulin	CALM2;CALM1	770
19.1604175567627	20.6551704406738	21.4646835327148	18.558650970459	18.1018600463867	17.9927387237549	19.9296913146973	21.9598541259766	21.8817749023438				+	+		DMSO_MG132IgG;MG132_MG132IgG	13	13	13	19	19	19	93.998	0	131.12	437240000	31	1.47039	2.20901	3.17012	1.94171	3.03936	4.42836	0.36651	0.83035	0.876958	H0Y8E6;P49736	H0Y8E6;P49736	DNA replication licensing factor MCM2	MCM2	772
19.1687183380127	20.9966583251953	24.7718296051025	23.1792068481445	23.173713684082	24.1251831054688	23.8186054229736	23.7059860229492	24.8484268188477								10	10	9	42.4	42.4	38.6	23.811	0	102.27	2793200000	79	0.477217	-1.84697	-1.09955	0.584916	0.631638	1.31096	0.665126	2.4786	1.46725	H0YA96;H0Y8G5;Q14103-4;Q14103-3;Q14103-2;Q14103;D6RAF8;D6RF44;D6RBQ9;D6RD83	H0YA96;H0Y8G5;Q14103-4;Q14103-3;Q14103-2;Q14103;D6RAF8;D6RF44;D6RBQ9	Heterogeneous nuclear ribonucleoprotein D0	HNRNPD	773
17.1793613433838	22.7290172576904	22.8588008880615	17.6350116729736	19.0681495666504	17.2765350341797	23.8656139373779	22.4438705444336	21.637767791748					+		MG132_MG132IgG	6	6	6	30.6	30.6	30.6	19.072	0	42.199	597410000	28	0.682926	2.92916	1.50193	2.26569	4.65585	5.4729	0.363706	1.72669	0.87121	H0YKD8;P46779;P46779-2;P46779-3;H0YLP6;H0YMF4;P46779-4;P46779-5	H0YKD8;P46779;P46779-2;P46779-3;H0YLP6;H0YMF4;P46779-4;P46779-5	60S ribosomal protein L28	RPL28	787
17.7589950561523	17.6451244354248	17.2034072875977	17.0449333190918	18.0517539978027	19.1703319549561	19.595760345459	20.330904006958	20.1533832550049					+	+	MG132_DMSO;MG132_MG132IgG	15	5	5	8.2	2.5	2.5	263.25	0	90.085	112040000	11	0.362473	-0.553164	-0.868679	1.3854	1.93768	2.96933	3.06118	2.49084	8.93248	H0YM23;O75179-6;O75179-7;O75179-2;O75179;H0YLQ3;O75179-3;O75179-5;O75179-4	H0YM23;O75179-6;O75179-7;O75179-2;O75179;H0YLQ3;O75179-3	Ankyrin repeat domain-containing protein 17	ANKRD17	791
22.0113735198975	21.6513214111328	21.2055625915527	18.11399269104	17.5053272247314	19.7423152923584	20.5666255950928	19.8940811157227	20.650182723999				+		+	DMSO_MG132IgG;MG132_DMSO	13	13	13	9.9	9.9	9.9	161.31	0	119.84	389710000	35	1.95919	3.16887	4.48055	1.2676	1.91642	2.70168	1.69984	-1.25246	-3.74926	H0YNH8;Q9BZF9-2;Q9BZF9;F5H2B9;H0YN48;H0YMI1	H0YNH8;Q9BZF9-2;Q9BZF9;F5H2B9	Uveal autoantigen with coiled-coil domains and ankyrin repeats	UACA	794
20.9251346588135	21.0996971130371	17.7136287689209	16.3746032714844	17.846565246582	20.2370147705078	21.7845268249512	21.6204643249512	21.5570259094238					+		MG132_MG132IgG	7	7	5	14.3	14.3	11.8	76.039	0	117.03	552010000	30	0.486572	1.76009	1.11805	1.44331	3.50128	3.1054	0.722346	1.74119	1.57883	H3BLV9;Q5R363;Q96SB4-4;Q96SB4;Q96SB4-3;H0Y932;H7C2I2;D6RBF8;D6RBM8;C9J2M4;H7C521;C9JWF7;A8MPP7;A8MPY5;E7ETV6;Q9UPE1-2;Q9UPE1-3;Q9UPE1-4;Q9UPE1	H3BLV9;Q5R363;Q96SB4-4;Q96SB4;Q96SB4-3	SRSF protein kinase 1	SRPK1	796
25.8330879211426	25.8474960327148	24.2802963256836	25.9179801940918	25.5699615478516	26.1535034179688	26.3448753356934	26.3646106719971	26.2699565887451								31	22	22	44.2	32.4	32.4	80.439	0	323.31	11870000000	329	0.439343	-0.560188	-1.02422	1.2188	0.445999	2.59409	0.901241	1.00619	1.93195	H3BLZ8;Q92841;Q92841-1;Q92841-3;Q92841-2	H3BLZ8;Q92841;Q92841-1;Q92841-3;Q92841-2	Probable ATP-dependent RNA helicase DDX17	DDX17	797
17.0823402404785	21.2328643798828	20.6051254272461	18.2918872833252	19.7193832397461	17.2827262878418	20.9098377227783	20.8656692504883	21.6622295379639					+		MG132_MG132IgG	6	6	6	47.1	47.1	47.1	17.668	0	36.046	154470000	8	0.339338	1.20878	0.820946	1.6455	2.71458	3.60682	0.499276	1.5058	1.14313	H3BMH2;H3BSC1;P62491-2;Q15907-2;P62491;Q15907;B4DQU5	H3BMH2;H3BSC1;P62491-2;Q15907-2;P62491;Q15907;B4DQU5	Ras-related protein Rab-11A;Ras-related protein Rab-11B	RAB11A;RAB11B	799
18.4045467376709	18.2737998962402	18.7111568450928	18.75266456604	19.9312362670898	18.7225780487061	20.0355033874512	21.1416454315186	19.7941913604736						+	MG132_DMSO	8	8	8	15.2	15.2	15.2	61.238	0	51.655	111660000	11	0.736433	-0.672325	-1.60635	0.968263	1.18829	2.06712	1.89159	1.86061	4.2812	H3BMM5;Q96AX1;F5H7N5;F5H2X5;F5H6Y0	H3BMM5;Q96AX1	Vacuolar protein sorting-associated protein 33A	VPS33A	800
18.1238784790039	17.5876960754395	18.7784900665283	19.0089988708496	18.3611831665039	17.7088508605957	18.804105758667	20.7864418029785	20.6681308746338								3	3	3	16.6	16.6	16.6	24.561	0	34.472	159070000	16	0.142954	-0.196323	-0.38545	1.09163	1.72655	2.32177	1.23953	1.92287	2.63957	H3BV80;H3BMS0;H3BMM9;H3BTC0;Q15287-3;Q15287-2;Q15287;H3BPG5	H3BV80;H3BMS0;H3BMM9;H3BTC0;Q15287-3;Q15287-2;Q15287;H3BPG5	RNA-binding protein with serine-rich domain 1	RNPS1	801
21.3664493560791	21.0468673706055	20.7309875488281	18.2363033294678	18.7132682800293	18.4771518707275	21.4729843139648	21.4596900939941	21.7546253204346				+	+		DMSO_MG132IgG;MG132_MG132IgG	19	19	19	15.6	15.6	15.6	194.39	0	232.79	532600000	46	3.44383	2.57253	11.2157	4.2877	3.08686	18.3794	1.16763	0.514332	2.4832	H3BMQ0;P49815-5;P49815-3;P49815-2;P49815-4;P49815;P49815-6;P49815-7;H3BQK4;Q5HYF7;P49815-8	H3BMQ0;P49815-5;P49815-3;P49815-2;P49815-4;P49815;P49815-6;P49815-7	Tuberin	TSC2	802
20.3673038482666	19.698902130127	16.7520771026611	18.2882785797119	19.2655906677246	17.8977069854736	20.8934135437012	20.2545356750488	19.9464950561523					+		MG132_MG132IgG	12	11	11	2	1.9	1.9	856.87	0	106.72	345360000	20	0.142845	0.455569	0.385185	1.72402	1.88096	3.81375	0.551073	1.42539	1.24484	H3BPE1;H3BQK9;Q9UPN3-3;Q9UPN3-2;Q9UPN3-5;Q9UPN3;Q9UPN3-4;H0Y390;H0YD69;E9PLY0;E9PLY5;E9PNZ4	H3BPE1;H3BQK9;Q9UPN3-3;Q9UPN3-2;Q9UPN3-5;Q9UPN3;Q9UPN3-4;H0Y390	Microtubule-actin cross-linking factor 1, isoforms 1/2/3/5	MACF1	805
24.3829784393311	25.1322612762451	24.7111968994141	22.7694110870361	21.8108425140381	22.6852588653564	24.1774444580078	24.5806083679199	24.0602741241455				+	+		DMSO_MG132IgG;MG132_MG132IgG	9	9	7	15.9	15.9	15.9	53.496	0	128.91	2650300000	74	2.45817	2.32031	6.18049	2.23637	1.85094	5.37118	0.810106	-0.46937	-1.75095	H3BPE7;P35637-2;P35637	H3BPE7;P35637-2;P35637	RNA-binding protein FUS	FUS	806
18.2455539703369	17.9297256469727	17.5444717407227	16.7324161529541	17.4066295623779	21.4722900390625	21.6821327209473	21.7318992614746	22.2301979064941						+	MG132_DMSO	5	5	5	36.6	36.6	36.6	19.258	0	51.301	176270000	11	0.158178	-0.630528	-0.421969	1.05408	3.3443	2.24338	3.92095	3.97483	14.8429	H3BPJ9;O96000;O96000-2;H3BV16	H3BPJ9;O96000;O96000-2;H3BV16	NADH dehydrogenase [ubiquinone] 1 beta subcomplex subunit 10	NDUFB10	807
18.1571369171143	18.2509441375732	18.647123336792	17.5888805389404	18.1506900787354	17.8795700073242	19.015905380249	18.7927131652832	18.67555809021					+		MG132_MG132IgG	3	3	3	11.3	11.3	11.3	44.905	0	20.47	36513000	8	1.01644	0.478688	2.16559	2.12979	0.955012	5.014	1.24048	0.476324	2.64167	H3BPU4;Q9UGJ1-2;Q9UGJ1	H3BPU4;Q9UGJ1-2;Q9UGJ1	Gamma-tubulin complex component 4	TUBGCP4	808
21.6269836425781	22.6287860870361	18.2442378997803	17.3724269866943	17.8554058074951	23.0137939453125	21.7416820526123	22.3219051361084	22.1032562255859								12	12	12	18.9	18.9	18.9	84.69	0	111.92	1191500000	52	0.251227	1.41946	0.633613	0.659813	2.64174	1.4569	0.38468	1.22228	0.914056	H3BQZ7;Q1KMD3	H3BQZ7;Q1KMD3	Heterogeneous nuclear ribonucleoprotein U-like protein 2	HNRNPUL2-BSCL2;HNRNPUL2	811
18.3703193664551	21.5010108947754	21.5414180755615	18.6328678131104	18.4247989654541	18.0961074829102	21.5197486877441	20.8967437744141	21.4705543518066					+		MG132_MG132IgG	4	4	4	29.4	29.4	29.4	16.616	0	58.038	172500000	14	0.917554	2.08632	1.96467	3.48195	2.91109	11.471	0.315578	0.824766	0.771365	H3BQZ9;P07741;P07741-2;H3BSW3;H3BQF1;H3BQB1	H3BQZ9;P07741;P07741-2;H3BSW3;H3BQF1;H3BQB1	Adenine phosphoribosyltransferase	APRT	812
17.5192070007324	17.8970336914063	18.904956817627	17.9217624664307	16.404088973999	18.3309345245361	20.8372268676758	20.6719341278076	21.3243255615234					+	+	MG132_DMSO;MG132_MG132IgG	2	2	2	39.6	39.6	39.6	6.0239	0	14.345	108010000	5	0.316554	0.554804	0.773415	2.27041	3.39223	5.48943	2.46339	2.83743	6.20067	H3BUD2;H3BS05;H3BR94;Q9BTE1-3;Q9BTE1-2;Q9BTE1	H3BUD2;H3BS05;H3BR94;Q9BTE1-3;Q9BTE1-2;Q9BTE1	Dynactin subunit 5	DCTN5	814
18.0382194519043	18.0515213012695	18.7497653961182	18.2211360931396	17.5213623046875	20.3800468444824	20.3665561676025	20.8751525878906	21.0515232086182						+	MG132_DMSO	10	10	10	22.1	22.1	22.1	67.752	0	126.21	199680000	39	0.182706	-0.42768	-0.47955	1.09342	2.0569	2.32553	2.8702	2.48458	7.9616	H3BRB3;Q14807-2;Q14807;H3BTH5	H3BRB3;Q14807-2;Q14807;H3BTH5	Kinesin-like protein;Kinesin-like protein KIF22	KIF22	815
19.0962810516357	17.9975547790527	17.5893325805664	18.5860595703125	18.652156829834	17.3399448394775	19.7869834899902	19.5050010681152	19.6933822631836					+	+	MG132_DMSO;MG132_MG132IgG	5	5	5	7.3	7.3	7.3	94.584	0	32.678	87015000	10	0.0187703	0.0350024	0.0564367	1.55569	1.46907	3.37876	1.45538	1.43407	3.13416	H7BXF4;Q9NXE4-6;Q9NXE4-2;B1PBA3;Q9NXE4-8;Q9NXE4;Q9NXE4-4;H7C1Q6;Q9NXE4-10;Q9NXE4-3;Q9NXE4-5;Q9NXE4-9;Q9NXE4-7;F8WF03;F2Z2I0;F2Z2W5;F8WEQ5;C9J647;H7C235;H7C2E2;H7C2J2;H7C0W5	H7BXF4;Q9NXE4-6;Q9NXE4-2;B1PBA3;Q9NXE4-8;Q9NXE4;Q9NXE4-4;H7C1Q6;Q9NXE4-10;Q9NXE4-3	Sphingomyelin phosphodiesterase 4	SMPD4	823
24.156457901001	24.5035495758057	23.5709171295166	18.3446826934814	18.1717948913574	17.3671321868896	23.1243305206299	22.532693862915	21.939338684082				+	+	+	DMSO_MG132IgG;MG132_DMSO;MG132_MG132IgG	16	16	16	17.8	17.8	17.8	111.28	0	230.17	3538100000	171	3.94647	6.11577	15.0659	3.25508	4.57092	10.0287	1.61724	-1.54485	-3.53411	H7BXF5;Q9H0E3-3;Q9H0E3;Q9H0E3-2;C9J683;C9JTJ5	H7BXF5;Q9H0E3-3;Q9H0E3	Histone deacetylase complex subunit SAP130	SAP130	824
24.3578338623047	24.7339687347412	22.6814670562744	16.8754463195801	20.8160495758057	22.4565601348877	24.5368251800537	24.2343997955322	24.3678646087646								42	42	42	40.1	40.1	40.1	130.55	0	323.31	3439500000	215	1.02664	3.87507	2.18658	1.22658	4.33034	2.61113	0.288836	0.455273	0.714792	H7BXY3;Q7L2E3-3;Q7L2E3;Q7L2E3-2	H7BXY3;Q7L2E3-3;Q7L2E3;Q7L2E3-2	Putative ATP-dependent RNA helicase DHX30	DHX30	825
18.392578125	18.177526473999	17.7580966949463	18.3526382446289	17.8299121856689	17.9788436889648	19.8400745391846	20.9187431335449	19.7844944000244					+	+	MG132_DMSO;MG132_MG132IgG	4	4	4	9.7	9.7	9.7	49.095	0	24.726	157280000	8	0.0809223	0.0556024	0.22914	2.2187	2.12731	5.31064	2.12857	2.0717	5.01001	Q5JRG1;H7BYF2;Q9BVL2-2;Q9BVL2-3;Q9BVL2	Q5JRG1;H7BYF2;Q9BVL2-2;Q9BVL2-3;Q9BVL2	Nucleoporin p58/p45	NUPL1	826
18.4613208770752	17.3325023651123	18.2610702514648	17.2582130432129	17.8031444549561	18.7349605560303	18.6684761047363	18.6507778167725	18.460599899292								2	2	2	5.3	5.3	5.3	56.869	0.00043611	12.425	13484000	3	0.0536071	0.0861918	0.155608	0.689932	0.661179	1.51558	0.745479	0.574987	1.62405	H7BYJ1;Q969K3;Q969K3-2;G3V4D1;G3V5F1;G3V504;A0A087WTM5	H7BYJ1;Q969K3;Q969K3-2;G3V4D1;G3V5F1;G3V504;A0A087WTM5	E3 ubiquitin-protein ligase RNF34	RNF34	827
22.289571762085	22.4930648803711	23.0687599182129	18.7062835693359	20.7120475769043	18.145149230957	21.749683380127	22.6582698822021	21.8748531341553				+	+		DMSO_MG132IgG;MG132_MG132IgG	17	17	17	33.8	33.8	33.8	52.502	0	293.27	1036300000	64	1.86914	3.42931	4.21641	1.60557	2.90644	3.50433	0.641698	-0.522863	-1.42162	H7BZ94;P07237;H0Y3Z3;I3L0S0;I3L398;I3NI03;I3L3U6;I3L514;I3L4M2;I3L312;I3L1Y5;I3L3P5	H7BZ94;P07237;H0Y3Z3	Protein disulfide-isomerase	P4HB	831
18.4302864074707	17.8796615600586	19.1568241119385	16.13818359375	18.22900390625	16.3715171813965	18.765552520752	18.5838756561279	18.7358531951904								3	3	3	12.6	12.6	12.6	32.913	0	20.736	175110000	9	0.974384	1.57602	2.07956	1.25987	1.78219	2.68452	0.214031	0.20617	0.551102	H7C024;H7C410;P35052;P35052-2;H7BZL4	H7C024;H7C410;P35052;P35052-2	Glypican-1;Secreted glypican-1	GPC1	834
18.7676982879639	17.6913871765137	17.7468852996826	17.6904602050781	17.0275268554688	17.8783302307129	19.5985794067383	19.6244411468506	19.3174304962158					+	+	MG132_DMSO;MG132_MG132IgG	3	3	3	7	7	7	58.866	0	25.186	57431000	6	0.545611	0.536551	1.23414	2.69941	1.98138	7.17513	1.78348	1.44483	3.97546	H7C3F5;O75175-3;O75175-2;O75175;H0Y5X7;H7C148	H7C3F5;O75175-3;O75175-2;O75175;H0Y5X7	CCR4-NOT transcription complex subunit 3	CNOT3	843
19.0313816070557	17.0493774414063	18.688268661499	18.4529895782471	17.7561817169189	18.9381275177002	18.5836563110352	19.2831287384033	19.181827545166								5	5	5	4.3	4.3	4.3	130.08	0	27.483	64059000	5	0.0624657	-0.12609	-0.179824	0.712122	0.633771	1.55887	0.513036	0.759862	1.17022	H7C5E4;Q8IZH2-2;Q8IZH2	H7C5E4;Q8IZH2-2;Q8IZH2	5-3 exoribonuclease 1	XRN1	850
20.4529209136963	19.796537399292	17.8777923583984	17.1619606018066	18.2892303466797	17.5328197479248	19.3698825836182	19.936466217041	19.889274597168					+		MG132_MG132IgG	11	11	11	4.3	4.3	4.3	314.46	0	70.383	242130000	22	0.954451	1.71441	2.0391	2.26657	2.07054	5.47598	0.169503	0.356124	0.448739	H9KVB4;O15417-2;O15417;H7C3U5;O15417-3;H7C0N9	H9KVB4;O15417-2;O15417	Trinucleotide repeat-containing gene 18 protein	TNRC18	851
17.2258892059326	18.1866703033447	18.2759342193604	17.6036739349365	17.9920177459717	17.7409076690674	18.3320636749268	19.1798114776611	18.9261913299561					+		MG132_MG132IgG	4	4	4	6.4	6.4	6.4	82.091	0	41.233	46955000	12	0.120583	0.117298	0.330569	1.69979	1.03382	3.74913	1.02544	0.916524	2.18411	I3L0N3;P46459-2;P46459;I3L2G1;K7EQD6;I3L0L3	I3L0N3;P46459-2;P46459;I3L2G1;K7EQD6	Vesicle-fusing ATPase	NSF	852
23.8849277496338	23.7758541107178	17.2249317169189	21.6779670715332	19.6870021820068	21.7012977600098	23.914608001709	23.3424530029297	22.8086853027344					+		MG132_MG132IgG	22	22	22	24.7	24.7	24.7	118.82	0	206.25	2797100000	169	0.0941335	0.606482	0.263572	1.4632	2.33316	3.15285	0.31779	1.72668	0.776008	I3L2C7;P57678;I3L4A4;I3L399;E7EN12;I3L4M4;I3L1J7	I3L2C7;P57678	Gem-associated protein 4	GEMIN4	860
23.1614799499512	22.6654434204102	22.080924987793	18.0686073303223	17.4190807342529	21.272985458374	21.3722019195557	20.9330825805664	21.0682849884033				+		+	DMSO_MG132IgG;MG132_DMSO	22	22	22	25.1	25.1	25.1	117.7	0	323.31	1893900000	90	1.40596	3.71572	3.01728	0.85489	2.2043	1.83954	1.95536	-1.51143	-4.46908	I3L2J8;Q9UPN4-3;Q9UPN4-2;Q9UPN4;I3L2X7;I3L4M5;I3L316	I3L2J8;Q9UPN4-3;Q9UPN4-2;Q9UPN4	Centrosomal protein of 131 kDa	CEP131	862
19.5964889526367	16.1498622894287	18.2220211029053	19.0995254516602	17.8044013977051	19.8847961425781	21.5654640197754	20.8635540008545	20.7942390441895					+	+	MG132_DMSO;MG132_MG132IgG	8	8	8	13.2	13.2	13.2	78.375	0	53.191	330690000	15	0.330609	-0.940117	-0.802801	1.51418	2.14484	3.2763	1.39452	3.08496	2.99055	I3L2N2;O14641;I3L2W9;I3L0M7;I3L0Z8;C9K0P9;P54792-2;P54792;O14640-2;O14640;Q92997-2;Q92997	I3L2N2;O14641;I3L2W9	Segment polarity protein dishevelled homolog DVL-2	DVL2	863
19.8869857788086	19.8165187835693	18.2059459686279	18.8302917480469	18.0715026855469	20.0509910583496	21.2888946533203	21.1551761627197	20.8970394134521					+	+	MG132_DMSO;MG132_MG132IgG	14	14	14	8.3	8.3	8.3	236.83	0	84.483	351180000	32	0.149214	0.318888	0.400544	1.65128	2.12944	3.62181	1.49434	1.81055	3.22797	J3KN10;P42356;P42356-2;Q8N8J0;A4QPH2-2;A4QPH2-4;A4QPH2	J3KN10;P42356	Phosphatidylinositol 4-kinase alpha	PI4KA	869
16.7163867950439	18.2946872711182	17.9173202514648	19.461498260498	18.2165393829346	16.7690372467041	16.8112735748291	17.2305088043213	18.0227470397949								5	5	5	3.2	3.2	3.2	223.69	0	29.745	14122000	6	0.215806	-0.506227	-0.555095	0.391847	-0.794182	-0.928615	0.185033	-0.287955	-0.484937	J3KN16;Q5VYK3;F6XAQ5;R4GMY1	J3KN16;Q5VYK3	Proteasome-associated protein ECM29 homolog	KIAA0368;ECM29	870
20.9556751251221	21.0626316070557	18.4071998596191	17.642110824585	20.1920757293701	22.2723865509033	22.0276947021484	22.9232845306396	22.4421005249023								19	19	19	34.8	34.8	34.8	71.648	0	162.35	1141800000	98	0.0222419	0.106311	0.0666277	0.825353	2.42884	1.78105	1.20525	2.32252	2.56455	J3KNN5;Q9UJV9;D6RGI7;H0Y8L8;D6RD33;H0YA06	J3KNN5;Q9UJV9	Probable ATP-dependent RNA helicase DDX41	DDX41	876
21.0189628601074	24.1216297149658	17.641580581665	16.3012161254883	19.0098571777344	20.3090801239014	24.3917865753174	23.6981639862061	19.0434284210205								7	7	5	47.8	47.8	36.6	15.527	0	67.981	433470000	23	0.466867	2.38734	1.07903	0.870038	3.83774	1.86966	0.225541	1.4504	0.576896	J3KP15;Q01130;J3QL05;Q01130-2	J3KP15;Q01130;J3QL05;Q01130-2	Serine/arginine-rich splicing factor 2	SRSF2	877
17.8386821746826	20.2091960906982	20.1095504760742	17.6586437225342	20.7308216094971	20.7989120483398	20.1925582885742	21.604808807373	21.6507511138916								3	3	3	8.4	8.4	8.4	58.22	0	227.14	251190000	20	0.0949936	-0.34365	-0.26579	0.550966	1.41991	1.24463	0.904148	1.76356	1.93777	J3KPP4;O95232;D6RDI2	J3KPP4;O95232	Luc7-like protein 3	LUC7L3	878
19.771785736084	20.8420715332031	19.5227508544922	18.06130027771	20.7269191741943	21.1920166015625	22.251880645752	23.1169586181641	22.7565803527832						+	MG132_DMSO	22	22	22	23.7	23.7	23.7	131.76	0	323.31	1014900000	67	0.0163747	0.052124	0.0493612	1.26502	2.71506	2.69594	2.29962	2.66294	5.59254	J3KR24;P41252;A0A0A0MSX9;Q5TCC6;Q5TCD1	J3KR24;P41252;A0A0A0MSX9	Isoleucine--tRNA ligase, cytoplasmic	IARS	886
18.1022415161133	17.3641834259033	17.4635238647461	18.4921798706055	17.460298538208	18.917236328125	18.3397369384766	18.5697441101074	19.100622177124						+	MG132_DMSO	3	3	3	5.3	5.3	5.3	78.948	0	20.911	59208000	4	0.588634	-0.646589	-1.31822	0.319404	0.380129	0.77939	1.47455	1.02672	3.18012	J3KR72;P49848;P49848-3;P49848-2;E5RKA5;C9JIS2;E5RHA1;C9J088;C9JFL8;C9JTY6	J3KR72;P49848;P49848-3;P49848-2	Transcription initiation factor TFIID subunit 6	TAF6	889
16.995044708252	17.3718605041504	18.2342491149902	17.5299510955811	16.986852645874	18.8704795837402	19.7438125610352	19.7103328704834	19.7439594268799					+	+	MG132_DMSO;MG132_MG132IgG	4	4	4	4.7	4.7	4.7	136.55	0	45.073	67695000	9	0.145485	-0.262043	-0.391566	1.58792	1.93694	3.4596	2.40897	2.19898	5.99279	J3KR97;Q9BTW9;Q9BTW9-4;Q9BTW9-5;I3L0V3;I3L120;A0A0J9YXU4;A0A0J9YWI5;A0A0J9YVR1	J3KR97;Q9BTW9;Q9BTW9-4;Q9BTW9-5	Tubulin-specific chaperone D	TBCD	890
23.3086929321289	23.2413845062256	24.6822814941406	18.6777896881104	17.7390556335449	18.9653911590576	21.6572227478027	21.1552391052246	21.2369556427002				+	+	+	DMSO_MG132IgG;MG132_DMSO;MG132_MG132IgG	7	7	7	36.5	36.5	36.5	23.806	0	85.437	1063600000	65	3.0431	5.28337	8.83616	2.70366	2.88906	7.19383	2.0761	-2.39431	-4.84123	J3KSG1;Q719H9;J3QRK1;J3QLL6	J3KSG1;Q719H9;J3QRK1	BTB/POZ domain-containing protein KCTD1	KCTD1	896
17.1843700408936	17.95041847229	17.7458839416504	22.4417457580566	22.2003917694092	22.2321605682373	22.2461776733398	21.9452800750732	22.3349990844727				+		+	DMSO_MG132IgG;MG132_DMSO	5	5	5	26.3	26.3	26.3	26.212	0	36.689	299140000	28	4.37531	-4.66454	-19.3393	0.342441	-0.115947	-0.827377	4.21892	4.54859	17.6588	J3KTD6;Q96GD4-3;Q96GD4;Q96GD4-5;J3KRF8;Q96GD4-2;J3QR41;J3QLN8;Q96GD4-4;J3KRJ2;J3KT86	J3KTD6;Q96GD4-3;Q96GD4;Q96GD4-5;J3KRF8;Q96GD4-2;J3QR41;J3QLN8;Q96GD4-4	Aurora kinase B	AURKB	898
23.9291324615479	25.6072425842285	23.5439205169678	20.5154724121094	21.1099319458008	23.0388374328613	24.9274597167969	24.7500610351563	18.4219837188721				+			DMSO_MG132IgG	13	13	12	43.5	43.5	40.7	28.329	0	143.81	5019400000	154	1.32559	2.80535	2.83197	0.193399	1.14509	0.504209	0.302624	-1.66026	-0.744069	J3KTL2;Q07955;Q07955-3;Q07955-2;J3KSR8;J3QQV5;J3KSW7	J3KTL2;Q07955;Q07955-3;Q07955-2;J3KSR8	Serine/arginine-rich splicing factor 1	SRSF1	900
20.0371131896973	20.1061019897461	19.6611328125	19.615255355835	19.5151882171631	21.5177803039551	21.9665946960449	22.5291004180908	22.4266757965088					+	+	MG132_DMSO;MG132_MG132IgG	10	10	10	11.2	11.2	11.2	104.93	0	145.59	607380000	37	0.158342	-0.281292	-0.422358	1.44215	2.09138	3.10264	3.36653	2.37267	10.7144	J3QK89;Q8IWX8	J3QK89;Q8IWX8	Calcium homeostasis endoplasmic reticulum protein	CHERP	901
18.8999977111816	17.5833377838135	17.6164207458496	17.7020683288574	16.6170806884766	20.9304866790771	20.4683170318604	20.7310695648193	21.7199211120605						+	MG132_DMSO	3	3	3	26.4	26.4	26.4	12.453	0	22.731	132780000	9	0.100761	-0.383293	-0.280594	0.881927	2.55656	1.89335	2.15411	2.93985	5.09382	J3QLW7;Q9Y221-2;Q9Y221	J3QLW7;Q9Y221-2;Q9Y221	60S ribosome subunit biogenesis protein NIP7 homolog	NIP7	905
17.535774230957	19.8562774658203	19.2355194091797	17.8197422027588	19.8370895385742	23.5340957641602	22.2772197723389	19.4054069519043	22.8793849945068								9	9	9	53.7	53.7	53.7	20.457	0	128.76	360640000	34	0.348458	-1.52112	-0.839822	0.220447	1.12369	0.565512	0.9705	2.64481	2.07166	J3QRS3;P19105;O14950;P24844;J3KTJ1;P24844-2	J3QRS3;P19105;O14950	Myosin regulatory light chain 12A;Myosin regulatory light chain 12B	MYL12A;MYL12B	909
17.9240417480469	21.9371490478516	21.7866020202637	18.3303394317627	17.8578357696533	18.9933891296387	21.0235729217529	21.2397537231445	22.258508682251					+		MG132_MG132IgG	4	4	4	9.3	9.3	9.3	52.541	0	247.27	365130000	24	0.729032	2.15541	1.59189	2.45918	3.11342	6.18436	0.282195	0.958014	0.700603	J3QRS9;X6R4W8;O43670-2;O43670;O43670-4;J3KS31;O43670-3;J3QS27;J3KTL1;J3KRB6;J3KRW6;H0Y3M2	J3QRS9;X6R4W8;O43670-2;O43670;O43670-4;J3KS31;O43670-3	BUB3-interacting and GLEBS motif-containing protein ZNF207	ZNF207	910
18.5436134338379	23.4585132598877	22.8744583129883	17.3369960784912	16.9509868621826	18.9787330627441	22.3443775177002	21.8516330718994	22.3501625061035					+		MG132_MG132IgG	10	8	5	18.1	15.3	10	61.386	0	53.482	1397400000	36	1.08941	3.86996	2.31712	2.63141	4.42649	6.88165	0.131277	0.556529	0.356994	J3QRU1;P07947;P12931;P12931-2;Q573B4;P06239;P06239-3	J3QRU1;P07947;P12931;P12931-2	Non-specific protein-tyrosine kinase;Tyrosine-protein kinase Yes;Proto-oncogene tyrosine-protein kinase Src	YES1;SRC	911
19.0961494445801	17.0250358581543	18.0533142089844	18.4398403167725	17.892650604248	17.9000759124756	20.5159530639648	20.3212451934814	20.2702503204346					+	+	MG132_DMSO;MG132_MG132IgG	11	11	11	8	8	8	219.05	0	77.556	187470000	28	0.0102087	-0.0193558	-0.0309826	3.51403	2.29163	11.6902	1.73204	2.31098	3.83532	J3QS41;P42694;P42694-2;A0A075B6R3;J3KT20	J3QS41;P42694;P42694-2	Probable helicase with zinc finger domain	HELZ	913
23.847375869751	22.1548671722412	23.5879497528076	22.1117172241211	21.33030128479	23.3082752227783	23.5561370849609	24.0258045196533	23.8897609710693								10	10	10	45.3	45.3	45.3	31.703	0	314.72	1028500000	69	0.535449	0.946633	1.21423	1.2484	1.5738	2.65913	0.503726	0.62717	1.1519	J3QT28;O43684-2;O43684;J3QSX4	J3QT28;O43684-2;O43684;J3QSX4	Mitotic checkpoint protein BUB3	BUB3	915
25.8793048858643	26.8906440734863	27.083345413208	17.5249061584473	21.6172389984131	19.1540908813477	25.516321182251	23.7427310943604	24.6655197143555				+	+	+	DMSO_MG132IgG;MG132_DMSO;MG132_MG132IgG	24	24	24	65.9	65.9	65.9	44.609	0	323.31	20471000000	349	2.34712	7.18569	5.76361	1.80049	5.20945	4.02253	1.44864	-1.97624	-3.11808	J9JIC5;Q9HAS0;J3KRR1;J3QKQ1;K7EII1;K7ERX0;K7EIQ2	J9JIC5;Q9HAS0	Protein Njmu-R1	C17orf75	916
22.4918918609619	23.5195331573486	23.5544986724854	22.0952281951904	23.7527694702148	25.1141014099121	23.1499156951904	24.4401245117188	25.2079544067383								29	25	25	44.7	40.6	40.6	69.948	0	239.94	2566400000	129	0.189463	-0.465392	-0.495162	0.225867	0.611965	0.577623	0.708496	1.07736	1.55179	J9JID7;Q03252	J9JID7;Q03252	Lamin-B2	LMNB2	917
20.1224994659424	19.3097915649414	18.4612483978271	17.510778427124	17.9278888702393	18.7287731170654	19.7625541687012	20.1683979034424	20.0999546051025					+		MG132_MG132IgG	10	10	5	11.7	11.7	6.3	102.75	0	66.919	261550000	32	0.972932	1.24203	2.07661	2.17416	1.95449	5.16035	0.649687	0.712456	1.43718	K4DI93;Q13620-3;Q13620-1;Q13620;A6NE76;A0A087WWN2	K4DI93;Q13620-3;Q13620-1;Q13620	Cullin-4B	CUL4B	918
21.4494495391846	17.5838871002197	23.6905117034912	18.3625907897949	21.0525169372559	20.7381820678711	22.6561088562012	22.8460369110107	22.9341812133789					+		MG132_MG132IgG	7	7	7	25.9	25.9	25.9	29.38	0	123.5	555200000	41	0.163158	0.856853	0.43378	1.49788	2.76101	3.23656	0.460571	1.90416	1.06652	K7EL20;O75821;K7ER90;K7ENA8;K7EP16;K7EL60	K7EL20;O75821;K7ER90;K7ENA8	Eukaryotic translation initiation factor 3 subunit G	EIF3G	935
17.5476818084717	21.7820072174072	21.8787479400635	16.4647045135498	18.3828353881836	18.1743049621582	23.4626388549805	23.2058448791504	23.8638191223145					+		MG132_MG132IgG	5	5	5	23.9	23.9	23.9	24.955	0	97.495	704220000	24	0.813972	2.72886	1.75858	3.10355	5.83682	9.16209	1.01245	3.10796	2.15738	K7ELG9;Q3MHD2;Q3MHD2-2	K7ELG9;Q3MHD2;Q3MHD2-2	Protein LSM12 homolog	LSM12	938
20.7917766571045	17.1070766448975	17.7906970977783	18.1446647644043	17.9781894683838	19.7791976928711	19.7309379577637	20.4761524200439	20.275260925293								6	6	6	14.2	14.2	14.2	60.192	0	65.58	256980000	26	0.0185581	-0.0708338	-0.0558115	1.16505	1.52677	2.47764	0.623006	1.5976	1.38521	K7ELL7;P14314-2;P14314;K7EKX1;K7EJ70;K7EPW7;A0A0C4DGP4	K7ELL7;P14314-2;P14314	Glucosidase 2 subunit beta	PRKCSH	939
18.7180805206299	19.6608905792236	19.5886039733887	17.9327716827393	19.873291015625	17.7651596069336	22.4028854370117	21.7068290710449	22.5845146179199					+	+	MG132_DMSO;MG132_MG132IgG	8	8	8	38.1	38.1	38.1	33.901	0	97.864	740870000	53	0.466164	0.798784	1.07763	2.15498	3.70767	5.09668	2.7046	2.90888	7.19794	K7ENG2;P26368-2;P26368	K7ENG2;P26368-2;P26368	Splicing factor U2AF 65 kDa subunit	U2AF2	944
17.8091564178467	18.3221855163574	17.5865211486816	17.5581340789795	18.5853137969971	18.5540409088135	19.8267631530762	18.8289489746094	18.7273693084717						+	MG132_DMSO	2	2	2	16.7	16.7	16.7	15.016	0.00043085	12.182	75785000	5	0.335642	-0.326542	-0.813272	0.854914	0.895198	1.83959	1.38095	1.22174	2.95901	M0QXM3;Q9NZ01	M0QXM3;Q9NZ01	Very-long-chain enoyl-CoA reductase	TECR	955
17.2954254150391	16.4908256530762	20.1370868682861	17.3970985412598	18.0762042999268	18.6760864257813	21.0758762359619	21.844409942627	22.0681858062744					+	+	MG132_DMSO;MG132_MG132IgG	5	5	5	13.7	13.7	13.7	45.615	0	62.307	295990000	15	0.0215559	-0.0753504	-0.0646197	2.79078	3.61303	7.58678	1.49034	3.68838	3.21825	M0QXN5;P37198;M0QX10;A0A0U1RVK9;M0QYY0;M0QX13;M0QZL5;M0R1S1;M0QX64;M0R302	M0QXN5;P37198	Nuclear pore glycoprotein p62	NUP62	956
24.4032115936279	25.0622119903564	25.4417705535889	23.566858291626	23.4093761444092	24.1788883209229	26.3988647460938	25.7202796936035	26.7576084136963				+	+	+	DMSO_MG132IgG;MG132_DMSO;MG132_MG132IgG	12	12	12	56	56	56	22.391	0	206.67	4040400000	82	1.50772	1.25069	3.26053	2.58794	2.57388	6.69959	1.43259	1.32319	3.07997	M0R0F0;P46782;M0R0R2;M0QZN2	M0R0F0;P46782;M0R0R2;M0QZN2	40S ribosomal protein S5;40S ribosomal protein S5, N-terminally processed	RPS5	960
18.2956924438477	24.4735164642334	23.8657073974609	23.6487789154053	21.6614475250244	24.179723739624	24.4364433288574	24.3265628814697	25.2941093444824								6	6	6	39.6	39.6	39.6	18.079	0	133.98	2125500000	72	0.170486	-0.951678	-0.451045	0.857583	1.52239	1.84489	0.550432	2.47407	1.24358	M0R117;Q02543;M0R3D6;M0R1A7;M0R0P7	M0R117;Q02543;M0R3D6;M0R1A7;M0R0P7	60S ribosomal protein L18a	RPL18A	961
17.753475189209	17.8996448516846	17.2216167449951	18.6112937927246	17.7424259185791	18.9337882995605	20.9972095489502	19.9778499603271	20.1349582672119					+	+	MG132_DMSO;MG132_MG132IgG	8	8	8	13.9	13.9	13.9	83.474	0	96.358	182810000	12	0.913383	-0.804257	-1.9563	1.81886	1.94084	4.07381	2.71933	2.74509	7.26314	M0R165;Q9UBC2-3;Q9UBC2;Q9UBC2-2;Q9UBC2-4;M0R2S2;M0R3I1;K7EJR2;M0R330;M0QX30;M0R1V5	M0R165;Q9UBC2-3;Q9UBC2;Q9UBC2-2;Q9UBC2-4;M0R2S2	Epidermal growth factor receptor substrate 15-like 1	EPS15L1	962
17.7472114562988	17.5726699829102	19.2358798980713	18.4202747344971	17.5636882781982	18.7334728240967	20.4839458465576	21.1976661682129	20.8058547973633					+	+	MG132_DMSO;MG132_MG132IgG	10	10	10	10.4	10.4	10.4	126.39	0	103.43	156490000	21	0.0286097	-0.0538915	-0.0851326	2.50902	2.59001	6.37964	2.02013	2.6439	4.66595	M0R2B7;P28340;M0QZR8;M0QXE6;M0QXQ2;M0QZB4;M0R3H8	M0R2B7;P28340;M0QZR8;M0QXE6;M0QXQ2	DNA polymerase;DNA polymerase delta catalytic subunit	POLD1	964
18.821647644043	19.980920791626	20.1648426055908	18.7706718444824	17.7085609436035	21.8054599761963	21.8653297424316	21.8440647125244	22.1117477416992						+	MG132_DMSO	14	14	14	20.8	20.8	20.8	93.859	0	163.46	790630000	66	0.0608331	0.227573	0.175389	0.955652	2.51215	2.04153	2.22254	2.28458	5.32374	M0R3F6;M0R2Z9;Q8IX01-4;Q8IX01-3;Q8IX01;M0R216;M0R065	M0R3F6;M0R2Z9;Q8IX01-4;Q8IX01-3;Q8IX01	SURP and G-patch domain-containing protein 2	SUGP2	966
17.6988887786865	21.9773960113525	18.8850955963135	21.4813861846924	18.1727771759033	20.7413940429688	22.4601154327393	22.1630001068115	22.1219310760498								9	9	9	13.8	13.8	13.8	75.042	0	60.568	506390000	22	0.139425	-0.611392	-0.376892	0.98406	2.1165	2.09927	0.999875	2.72789	2.13159	O00139-2;O00139-1;O00139-5;O00139;O00139-4;D6R9M0;H0Y8H2	O00139-2;O00139-1;O00139-5;O00139;O00139-4	Kinesin-like protein KIF2A	KIF2A	968
26.4350280761719	26.3096981048584	23.6906185150146	24.6963596343994	23.3642616271973	24.6321754455566	26.0742073059082	24.9181613922119	24.9583683013916								48	48	2	51	51	1.9	119.63	0	323.31	36558000000	785	0.556136	1.24752	1.25474	0.878138	1.08598	1.88579	0.0574895	-0.161536	-0.166267	O00159-3;F5H6E2;O00159;I3L501	O00159-3;F5H6E2;O00159	Unconventional myosin-Ic	MYO1C	972
21.2740669250488	23.9077491760254	23.9238834381104	17.3727359771729	18.1979808807373	22.0281009674072	22.0965480804443	22.8183917999268	17.9968242645264								10	10	10	59.2	59.2	59.2	23.354	0	97.697	1124600000	80	1.07125	3.83563	2.27912	0.35482	1.77098	0.852944	0.521149	-2.06465	-1.18617	O00161;H3BM38;O00161-2;H3BNE1;H3BR18;H3BPJ0;H3BV99;H3BP15;H3BQY9;H3BR99;H3BNG6;H3BU94	O00161;H3BM38;O00161-2;H3BNE1;H3BR18;H3BPJ0;H3BV99;H3BP15;H3BQY9	Synaptosomal-associated protein 23;Synaptosomal-associated protein	SNAP23	973
19.439510345459	18.1548843383789	18.3204879760742	16.5002937316895	17.6631679534912	17.9726028442383	18.8606624603271	18.7899150848389	18.2259502410889								4	4	4	7.6	7.6	7.6	72.453	0	26.618	36433000	10	0.978919	1.25961	2.08879	1.19336	1.24682	2.53871	0.00933849	-0.012785	-0.0283689	O00178;F5H716;F5H257	O00178;F5H716	GTP-binding protein 1	GTPBP1	974
18.6021385192871	18.5295124053955	22.2800846099854	19.639835357666	21.2750339508057	21.6587924957275	23.5008163452148	21.1234474182129	23.046968460083								16	16	16	42.2	42.2	42.2	47.463	0	178.6	765320000	68	0.310809	-1.05398	-0.761339	0.823388	1.69919	1.77716	0.893383	2.75317	1.91623	O00231;O00231-2;J3QRY4;J3QS13;J3KSW3	O00231;O00231-2;J3QRY4	26S proteasome non-ATPase regulatory subunit 11	PSMD11	975
19.7586402893066	21.1030311584473	21.375545501709	19.3067684173584	18.9011039733887	18.7648086547852	23.3726539611816	23.388111114502	23.6431732177734				+	+	+	DMSO_MG132IgG;MG132_DMSO;MG132_MG132IgG	16	16	16	38.8	38.8	38.8	52.904	0	194.42	897200000	63	1.53952	1.75485	3.33865	4.76307	4.47709	24.2145	2.23454	2.72224	5.36489	O00232;O00232-2;J3KTJ5;J3KSK1	O00232;O00232-2	26S proteasome non-ATPase regulatory subunit 12	PSMD12	976
17.7256755828857	21.2709331512451	21.6321849822998	17.5591850280762	18.5675029754639	16.6393642425537	19.2624931335449	20.4220352172852	19.9560298919678					+		MG132_MG132IgG	7	7	7	40.5	40.5	40.5	21.671	0	46.64	257660000	17	0.895273	2.62091	1.92001	1.61218	2.2915	3.52118	0.0908774	-0.329412	-0.255149	O00264;O00264-2	O00264;O00264-2	Membrane-associated progesterone receptor component 1	PGRMC1	977
18.3734703063965	19.2000827789307	22.9662246704102	21.0734596252441	17.5890350341797	21.1041831970215	22.5317192077637	22.9267826080322	23.0378494262695								10	10	10	31.7	31.7	31.7	37.563	0	182.01	540800000	52	0.0481898	0.2577	0.140611	1.16285	2.90989	2.47294	0.867915	2.65219	1.86543	O00303;H0YDT6;A0A0D9SEZ9	O00303	Eukaryotic translation initiation factor 3 subunit F	EIF3F	981
21.6586608886719	22.0757789611816	17.780345916748	18.0416221618652	20.1895446777344	18.8930740356445	22.2408313751221	22.9520530700684	21.8847599029541					+		MG132_MG132IgG	19	19	19	22.7	22.7	22.7	123.63	0	273.26	570560000	64	0.414031	1.46351	0.973451	2.04636	3.3178	4.7475	0.590337	1.85429	1.32154	O00410;O00410-3;H0Y8C6;O00410-2;E7ETV3;E7EQT5;E7EV12;C9JMV5;H0Y3V4;C9JXE0;C9JZD8;C9J875;C9JZ53;C9JQT6;E7ESA1;E7ESZ1;E7EWK4;E7EX05;E7ETV8;O60518	O00410;O00410-3;H0Y8C6;O00410-2	Importin-5	IPO5	984
25.1299057006836	24.9130096435547	24.3021507263184	22.0179100036621	21.7018909454346	23.1356620788574	23.3651962280273	23.4443016052246	23.8067588806152				+		+	DMSO_MG132IgG;MG132_DMSO	21	19	18	42.7	38.7	37.5	63.704	0	323.31	2797700000	143	2.12161	2.49653	4.98736	1.28973	1.2536	2.75107	1.93131	-1.24294	-4.39753	O00425;O00425-2;F8WD15	O00425	Insulin-like growth factor 2 mRNA-binding protein 3	IGF2BP3	985
21.6226558685303	20.2526893615723	19.4305896759033	18.9496517181396	18.0589714050293	20.7676544189453	21.2198085784912	20.9910621643066	20.6272945404053								17	17	17	12.2	12.2	12.2	190.68	0	152.59	557010000	52	0.503502	1.17655	1.15145	0.96919	1.6873	2.069	0.31553	0.510743	0.771264	O00443;A0A0C4DGF9;O00443-2;E9PPP3	O00443	Phosphatidylinositol 4-phosphate 3-kinase C2 domain-containing subunit alpha	PIK3C2A	986
18.498872756958	17.6826305389404	19.1364078521729	17.1860694885254	18.3202781677246	17.7096881866455	20.0190315246582	19.4763507843018	20.2385311126709					+	+	MG132_DMSO;MG132_MG132IgG	6	5	5	8.2	6.7	6.7	81.544	0	44.653	232310000	19	0.586331	0.700625	1.31372	2.26009	2.17263	5.45336	1.43286	1.472	3.0806	O00459;E9PFP1;V9GYJ4	O00459;E9PFP1	Phosphatidylinositol 3-kinase regulatory subunit beta	PIK3R2	987
21.081672668457	20.5955047607422	18.3441505432129	17.3229026794434	19.5092582702637	18.2490367889404	20.2909774780273	20.0011329650879	20.0443363189697								5	5	5	7.6	7.6	7.6	84.685	0	61.837	248230000	28	0.713334	1.64671	1.56123	1.2835	1.75175	2.73712	0.0422004	0.10504	0.123859	O00469;O00469-2;E7ETU9;C9JXZ0;O00469-3;F8WEW3	O00469;O00469-2;E7ETU9	Procollagen-lysine,2-oxoglutarate 5-dioxygenase 2	PLOD2	988
16.9438323974609	21.4071731567383	21.8502979278564	17.2919425964355	20.1567192077637	21.5198459625244	22.1444797515869	22.2466411590576	20.2353782653809								4	4	4	13.9	13.9	13.9	34.577	0	31.619	226580000	27	0.0719229	0.410932	0.205279	0.599963	1.886	1.34031	0.362512	1.47507	0.868759	O00487	O00487	26S proteasome non-ATPase regulatory subunit 14	PSMD14	989
19.1823196411133	20.9851665496826	21.0609169006348	18.2346019744873	17.2949829101563	17.1117496490479	21.0023021697998	20.9136409759521	21.4696598052979				+	+		DMSO_MG132IgG;MG132_MG132IgG	8	8	5	18	18	12.3	57.81	0	59.593	436780000	42	1.81267	2.86236	4.05647	3.11509	3.58142	9.22553	0.491378	0.719067	1.12754	O00505;H0Y4S9	O00505	Importin subunit alpha-4	KPNA3	990
20.1067409515381	20.7472267150879	18.9122886657715	20.2257633209229	17.6904697418213	21.6627960205078	20.8291187286377	21.5591278076172	21.2539577484131								7	7	7	13.1	13.1	13.1	78.863	0	221.76	507410000	44	0.0161749	0.0624091	0.0487696	0.501462	1.35439	1.14744	1.05045	1.29198	2.23583	O00566;U3KQ48	O00566	U3 small nucleolar ribonucleoprotein protein MPP10	MPHOSPH10	993
21.2084827423096	22.9354038238525	21.1440124511719	21.9802227020264	21.8374576568604	24.8606491088867	25.149341583252	25.4310646057129	25.136022567749						+	MG132_DMSO	25	25	25	48.5	48.5	48.5	66.049	0	323.31	5586800000	207	0.420219	-1.13014	-0.985898	1.11497	2.34603	2.37096	2.36988	3.47618	5.84707	O00567;H0YDU4;Q5JXT2;H0Y653	O00567	Nucleolar protein 56	NOP56	994
18.1216220855713	17.2703285217285	18.4492626190186	17.7588520050049	18.4922256469727	18.1815090179443	18.7846221923828	18.7884502410889	18.7337036132813					+		MG132_MG132IgG	4	4	4	9.1	9.1	9.1	64.84	0	26.65	49232000	9	0.182929	-0.197124	-0.480066	1.36818	0.62473	2.92945	1.09851	0.821854	2.33625	O14545;F8VWK2;F8VVF3;F8VNX8;O14545-2	O14545	TRAF-type zinc finger domain-containing protein 1	TRAFD1	1000
19.3048801422119	18.6389007568359	17.8510036468506	18.5295524597168	18.3680229187012	19.5399227142334	19.0884056091309	19.8852138519287	20.4375610351563								2	2	2	20.7	20.7	20.7	13.232	0	14.314	69485000	4	0.142418	-0.214238	-0.384151	0.85898	0.991227	1.84767	0.983804	1.20547	2.09875	X6RAC9;P47813;O14602;A6NJH9	X6RAC9;P47813;O14602;A6NJH9	Eukaryotic translation initiation factor 1A, X-chromosomal;Eukaryotic translation initiation factor 1A, Y-chromosomal	EIF1AX;EIF1AY	1002
17.7275352478027	17.9678115844727	17.3197116851807	19.5620937347412	16.904447555542	19.1461906433105	19.5491123199463	21.1549911499023	20.7576789855957						+	MG132_DMSO	7	7	6	5	5	4.4	196.59	0	47.472	159190000	16	0.438538	-0.865891	-1.02261	0.954367	1.94968	2.03892	2.25308	2.81557	5.42896	O14646-2;O14646;O14647-2;O14647;H3BTW3	O14646-2;O14646	Chromodomain-helicase-DNA-binding protein 1	CHD1	1003
26.4621849060059	25.8629913330078	26.1311626434326	22.0080242156982	24.095308303833	26.6523933410645	26.7542991638184	26.0115871429443	26.4550838470459								37	37	37	39.4	39.4	39.4	133.77	0	323.31	17282000000	551	0.632273	1.9002	1.40326	0.725182	2.15508	1.58437	0.388122	0.254877	0.921054	O14654;H3BTC1	O14654	Insulin receptor substrate 4	IRS4	1004
20.6756439208984	21.9154281616211	21.4590396881104	18.2122230529785	20.6596202850342	18.3566970825195	20.6710720062256	20.8695163726807	20.632984161377								8	8	8	12.1	12.1	12.1	71.319	0	52.316	548900000	41	1.22559	2.27386	2.60895	0.969811	1.64834	2.07026	0.780883	-0.625513	-1.69345	O14744-2;O14744;O14744-3;O14744-5;O14744-4;G3V5L5;G3V580;H0YJX6;G3V2L6;C9JSX3;H0YJ77;H0YJY6;G3V5T6;H7BZ44;G3V2X6	O14744-2;O14744;O14744-3;O14744-5;O14744-4;G3V5L5;G3V580;H0YJX6	Protein arginine N-methyltransferase 5;Protein arginine N-methyltransferase 5, N-terminally processed	PRMT5	1005
17.8659133911133	17.5223140716553	18.6464176177979	17.9908580780029	18.2190551757813	17.8004188537598	18.3987846374512	18.7379989624023	18.5549850463867					+		MG132_MG132IgG	3	2	2	2.5	1.9	1.9	121.69	0.00042265	11.851	32379000	3	0.00752292	0.00810432	0.0228998	1.64246	0.560479	3.59895	0.729684	0.552375	1.59316	O14776-2;O14776;G3V220	O14776-2;O14776;G3V220	Transcription elongation regulator 1	TCERG1	1007
18.0359687805176	18.1863174438477	20.8522434234619	17.5747470855713	17.6806602478027	21.3736362457275	20.6285419464111	20.8716220855713	21.1571521759033								7	7	7	25.2	25.2	25.2	36.049	0	193.18	589540000	48	0.0323588	0.148495	0.0959177	0.731598	2.00942	1.5969	0.938384	1.86093	2.00661	O14908;K7EM11;O14908-2;K7ELJ2;K7ESN1;Q8TF64	O14908;K7EM11;O14908-2	PDZ domain-containing protein GIPC1	GIPC1	1012
17.6388778686523	16.294059753418	18.5598754882813	18.3343296051025	17.0809745788574	17.3354778289795	19.8435745239258	19.8656845092773	19.0682315826416					+	+	MG132_DMSO;MG132_MG132IgG	6	6	6	7	7	7	102.11	0	36.9	113620000	10	0.0383523	-0.0859896	-0.112996	1.90902	2.0089	4.33198	1.38051	2.09489	2.95798	O14936-3;O14936-4;O14936-6;O14936-2;O14936;Q5JS74;Q5JS79;Q5JS72;O14936-5	O14936-3;O14936-4;O14936-6;O14936-2;O14936;Q5JS74	Peripheral plasma membrane protein CASK	CASK	1014
20.1733322143555	17.3104705810547	17.5849533081055	18.3238430023193	19.1820449829102	17.8059387207031	19.0606803894043	18.7825756072998	18.9587230682373								2	2	2	3.6	3.6	3.6	76.375	0	19.064	61922000	7	0.0272907	-0.0810235	-0.081319	0.534941	0.496717	1.21324	0.250032	0.577741	0.630998	O14964-2;O14964;I3L2H4;I3L165;I3L1P5	O14964-2;O14964;I3L2H4;I3L165;I3L1P5	Hepatocyte growth factor-regulated tyrosine kinase substrate	HGS	1016
26.3025875091553	26.477367401123	25.1223411560059	17.9037475585938	21.3934631347656	24.4864635467529	25.8635349273682	24.6214828491211	24.6912040710449								36	36	36	33.7	33.7	33.7	115.28	0	323.31	10047000000	305	1.13591	4.70621	2.41535	0.912151	3.79752	1.95382	0.707895	-0.908691	-1.55062	O14974;O14974-4;O14974-5;O14974-3;O14974-2;F8VZN8;H0YIS4;H0YHI8;H0YIM2;H0YIS3;A0A0U1RQZ1;H0YHL8;F8VW28;H0YIL7;E1CKY7;A0A0A0MS24;O60237-4;O60237	O14974;O14974-4;O14974-5;O14974-3;O14974-2;F8VZN8	Protein phosphatase 1 regulatory subunit 12A	PPP1R12A	1017
20.0349655151367	19.7260055541992	20.0552349090576	16.9723148345947	18.4181976318359	18.1617584228516	21.2450466156006	21.3965511322021	20.5397148132324				+	+	+	DMSO_MG132IgG;MG132_DMSO;MG132_MG132IgG	13	13	13	15.5	15.5	15.5	123.38	0	114.33	392480000	44	1.98524	2.08798	4.55913	2.46294	3.20968	6.19893	1.77061	1.1217	3.94008	O14980;C9JKM9;C9J673;H7BZC5;F8WF71;C9IZS4;C9JQ02;C9JV99	O14980	Exportin-1	XPO1	1020
22.9695301055908	22.5593852996826	22.0109977722168	19.0394325256348	20.2216396331787	21.7482089996338	23.9321994781494	23.5381298065186	24.1779003143311					+	+	MG132_DMSO;MG132_MG132IgG	52	44	44	26.7	23.6	23.6	268.31	0	323.31	2985800000	172	1.22933	2.17688	2.61715	1.9323	3.54632	4.40046	1.82653	1.36944	4.09534	O15020-2;O15020;A4QPE4;E9PJZ2	O15020-2;O15020	Spectrin beta chain, non-erythrocytic 2	SPTBN2	1021
17.6926155090332	19.9360332489014	18.3065757751465	19.348352432251	17.641508102417	20.8236103057861	23.1646595001221	23.620532989502	24.2015743255615					+	+	MG132_DMSO;MG132_MG132IgG	14	14	14	14	14	14	118.23	0	304.96	1199100000	44	0.213772	-0.626082	-0.550518	1.97904	4.3911	4.54034	2.62147	5.01718	6.83962	O15042-2;O15042;E7ET15;O15042-3;H7C4V2;E7EW00;H0Y8D9	O15042-2;O15042;E7ET15;O15042-3	U2 snRNP-associated SURP motif-containing protein	U2SURP	1022
19.126184463501	17.4293079376221	18.7109470367432	18.5392608642578	17.8960723876953	17.5934677124023	20.4932613372803	21.6857719421387	21.0167217254639					+	+	MG132_DMSO;MG132_MG132IgG	11	11	11	11.5	11.5	11.5	144.73	0	83.202	212060000	18	0.286125	0.412546	0.709007	2.63265	3.05565	6.88689	1.89402	2.64311	4.28827	O15067;H0YGH1;J3KTQ5;J3KT98;J3QSG0;J3QSH6	O15067	Phosphoribosylformylglycinamidine synthase	PFAS	1023
21.7386341094971	23.003023147583	21.3315601348877	19.6895980834961	18.6634464263916	22.7354164123535	23.0532970428467	22.7816677093506	18.0780067443848								18	18	18	70	70	70	34.333	0	323.31	4159800000	146	0.557115	1.66159	1.25666	0.176354	0.941504	0.464778	0.159736	-0.720082	-0.42567	O15144;C9JTV5;G5E9J0;H7C3F9;G5E9S7	O15144	Actin-related protein 2/3 complex subunit 2	ARPC2	1028
18.5573253631592	18.5620174407959	18.5924835205078	17.1616878509521	18.8917980194092	20.2343254089355	20.9860706329346	21.0824527740479	22.8916168212891						+	MG132_DMSO	5	5	5	33.1	33.1	33.1	20.546	0	83.15	199310000	10	0.0759006	-0.191995	-0.215867	1.25188	2.89078	2.66682	2.11733	3.08277	4.97349	O15145;F8VR50;C9JZD1	O15145	Actin-related protein 2/3 complex subunit 3	ARPC3	1029
20.8443717956543	18.4758644104004	21.3994216918945	17.0978660583496	21.3980121612549	21.5838947296143	22.3882694244385	22.6912364959717	21.8055000305176								6	6	6	22.5	22.5	22.5	38.646	0	49.445	345260000	18	0.0423101	0.213295	0.124167	0.694376	2.26841	1.52425	1.03403	2.05512	2.20184	O15160-2;O15160;E7EQB9;D6RDJ3;H0Y723	O15160-2;O15160;E7EQB9;D6RDJ3	DNA-directed RNA polymerases I and III subunit RPAC1	POLR1C	1030
17.1597347259521	17.6060180664063	17.570873260498	18.3316249847412	18.6300811767578	22.0805034637451	21.3272342681885	21.9790725708008	21.82275390625						+	MG132_DMSO	10	10	5	23	23	9.5	68.07	0	138.58	700460000	60	0.857648	-2.23519	-1.84502	0.766161	2.02895	1.66456	4.20694	4.26414	17.5362	O15213;H0Y6G3	O15213;H0Y6G3	WD repeat-containing protein 46	WDR46	1031
20.8744029998779	21.1113986968994	17.8199424743652	21.7577610015869	22.3060512542725	23.1951446533203	22.8401508331299	23.072380065918	22.8302421569824						+	MG132_DMSO	19	19	19	30.4	30.4	30.4	77.672	0	144.79	1732700000	96	1.02347	-2.4844	-2.18005	0.508077	0.494605	1.16046	1.31278	2.97901	2.80295	O15226;O15226-2;A0A087WXT2	O15226;O15226-2	NF-kappa-B-repressing factor	NKRF	1032
22.0637512207031	22.4406318664551	18.2488536834717	22.2848644256592	21.5611343383789	21.8001365661621	22.7192516326904	22.9521770477295	22.8485984802246					+		MG132_MG132IgG	16	16	16	18	18	18	116.92	0	255.8	1161500000	80	0.287197	-0.9643	-0.711295	1.89459	0.957964	4.28991	0.648013	1.92226	1.43392	O15294;O15294-3;O15294-2;O15294-4;C9JZL3	O15294;O15294-3;O15294-2;O15294-4	UDP-N-acetylglucosamine--peptide N-acetylglucosaminyltransferase 110 kDa subunit	OGT	1038
19.7102642059326	16.9779300689697	19.8798999786377	17.0077686309814	18.7691917419434	17.0135154724121	18.7207050323486	19.9370403289795	19.9920310974121								5	5	5	11	11	11	59.271	0	35.524	220410000	23	0.495861	1.25921	1.13639	1.27563	1.9531	2.71955	0.270342	0.693894	0.675127	O15355	O15355	Protein phosphatase 1G	PPM1G	1039
17.803279876709	18.2865371704102	18.5565223693848	18.009241104126	18.2463779449463	18.6909465789795	18.1008777618408	17.9969482421875	18.9836235046387								4	4	4	4	4	4	159.08	0	23.438	26804000	4	0.122956	-0.100075	-0.336463	0.0412121	0.0449613	0.121076	0.140253	0.145037	0.378903	O15360-3;O15360;H3BS84	O15360-3;O15360	Fanconi anemia group A protein	FANCA	1040
18.5982360839844	20.0551013946533	20.411937713623	19.0470962524414	17.0785388946533	18.611780166626	21.5699672698975	21.09596824646	21.849458694458					+	+	MG132_DMSO;MG132_MG132IgG	8	8	8	29.3	29.3	29.3	58.14	0	74.679	363010000	21	0.819849	1.44262	1.77017	2.1629	3.25933	5.12291	1.4175	1.81671	3.04437	O15371-2;O15371-3;O15371;B0QYA5;B0QYA4	O15371-2;O15371-3;O15371	Eukaryotic translation initiation factor 3 subunit D	EIF3D	1041
20.7887535095215	21.5639762878418	17.4445953369141	22.3423709869385	22.7040672302246	23.4144172668457	22.8270263671875	23.1745529174805	23.5218105316162								24	24	24	32.8	32.8	32.8	95.05	0	323.31	1794000000	108	1.04142	-2.88784	-2.21711	0.40176	0.354178	0.948693	1.19091	3.24202	2.53341	O15381;O15381-5;O15381-2;O15381-3;O15381-4;E7EWK7;E9PH71;E9PGD8;C9J6P7;F8WF01;C9JP83;A0A087WV72	O15381;O15381-5;O15381-2;O15381-3;O15381-4	Nuclear valosin-containing protein-like	NVL	1042
17.8388328552246	18.6868438720703	17.9803714752197	17.7289505004883	19.6539859771729	17.6518306732178	20.8550605773926	20.7945556640625	20.9389801025391					+	+	MG132_DMSO;MG132_MG132IgG	6	5	5	6.4	5.4	5.4	119.94	0	61.561	199110000	9	0.0888238	-0.17624	-0.249816	1.73262	2.51794	3.83688	3.27424	2.69418	10.1436	O15397;O15397-2;F5H2I3;F5H292;F5GXT5;F5H244	O15397;O15397-2	Importin-8	IPO8	1043
23.0205745697021	23.9332809448242	17.9060478210449	23.2558040618896	23.5489845275879	24.2205181121826	24.7628879547119	24.9683361053467	24.8413906097412					+		MG132_MG132IgG	29	29	28	37.9	37.9	36.7	90.932	0	323.31	5623500000	290	0.469001	-2.05513	-1.08326	1.81142	1.18244	4.05298	0.797089	3.23757	1.72531	O43143	O43143	Pre-mRNA-splicing factor ATP-dependent RNA helicase DHX15	DHX15	1044
17.4026393890381	21.2904720306396	20.6751270294189	17.804292678833	17.1770114898682	18.7997379302979	19.8857498168945	20.6188983917236	20.4069652557373					+		MG132_MG132IgG	5	5	5	12.7	12.7	12.7	58.32	0	35.199	289990000	20	0.649765	1.8624	1.43733	1.98841	2.37686	4.56876	0.157187	0.514458	0.41961	O43172-2;O43172	O43172-2;O43172	U4/U6 small nuclear ribonucleoprotein Prp4	PRPF4	1049
23.1269626617432	24.2825603485107	24.8552875518799	21.9706020355225	22.6794929504395	16.7262058258057	24.0276622772217	24.2534961700439	24.378023147583								17	17	17	46	46	46	56.65	0	300.69	4030000000	113	0.868208	3.6295	1.86601	0.93522	3.76096	2.00023	0.0902482	0.131457	0.253517	O43175;Q5SZU1	O43175;Q5SZU1	D-3-phosphoglycerate dehydrogenase	PHGDH	1050
18.5889339447021	20.6922588348389	21.5936374664307	17.2823143005371	18.9853191375732	17.8714275360107	23.3342914581299	24.0451850891113	23.1188621520996					+	+	MG132_DMSO;MG132_MG132IgG	16	16	16	31.6	31.6	31.6	60.977	0	222.33	1054500000	63	1.03301	2.24526	2.19973	3.16882	5.45309	9.52644	1.57918	3.20784	3.43756	O43242;O43242-2;H0YGV8	O43242;O43242-2	26S proteasome non-ATPase regulatory subunit 3	PSMD3	1052
18.2967548370361	19.3478031158447	19.221284866333	17.5813465118408	18.1333866119385	18.2774620056152	20.3612117767334	20.84521484375	20.1296863555908					+	+	MG132_DMSO;MG132_MG132IgG	6	6	6	16.2	16.2	16.2	47.215	0	39.641	159170000	15	1.14511	0.957883	2.43497	2.91603	2.44797	8.1854	1.71695	1.49009	3.79484	O43251-6;O43251-8;S4R469;F8VR27;F8VZY7;B0QYV1;B0QYY4;A0A087X2B1;A0A0G2JRA5;J3KNW3;B7Z1U7;F8VZG9;O43251-9;Q9NWB1-3;O43251-4;O43251-5;O43251-10;O43251-2;O43251;Q9NWB1-4;Q9NWB1-5;Q9NWB1;O43251-7;Q9NWB1-2;I3L1D4;A0A0G2JSB3;B0QYY7;A0A0G2JRD1;S4R3K7;J3QRF4;F8VRS4;A6NFN3;A6NFN3-2;O43251-3;J3QQZ2;B0QYY6	O43251-6;O43251-8;S4R469;F8VR27;F8VZY7;B0QYV1;B0QYY4;A0A087X2B1;A0A0G2JRA5;J3KNW3;B7Z1U7;F8VZG9;O43251-9;Q9NWB1-3;O43251-4;O43251-5;O43251-10;O43251-2;O43251;Q9NWB1-4;Q9NWB1-5;Q9NWB1;O43251-7;Q9NWB1-2;I3L1D4;A0A0G2JSB3;B0QYY7;A0A0G2JRD1;S4R3K7;J3QRF4;F8VRS4;A6NFN3;A6NFN3-2;O43251-3	RNA binding protein fox-1 homolog 2;RNA binding protein fox-1 homolog;RNA binding protein fox-1 homolog 1;RNA binding protein fox-1 homolog 3	RBFOX2;RBFOX1;RBFOX3	1053
17.6791038513184	18.1599617004395	19.3196830749512	18.9874134063721	18.939245223999	17.0951862335205	19.706205368042	19.1749210357666	19.5514984130859								7	7	7	11.2	11.2	11.2	88.828	0	43.658	88321000	13	0.0192064	0.0456346	0.0577209	0.819472	1.13693	1.76943	1.00012	1.09129	2.13209	O43264;O43264-2;F5H3C1	O43264;O43264-2	Centromere/kinetochore protein zw10 homolog	ZW10	1054
20.2063369750977	20.8098621368408	18.0543613433838	16.7031688690186	17.8517589569092	20.303295135498	20.8572635650635	20.3437538146973	20.9956932067871								9	9	9	16.8	16.8	16.8	90.254	0	135.9	462320000	34	0.446708	1.40411	1.03892	1.06439	2.44616	2.26481	0.534543	1.04205	1.21246	O43290;E9PQI8	O43290	U4/U6.U5 tri-snRNP-associated protein 1	SART1	1055
19.877685546875	19.2911796569824	19.8759632110596	18.8025054931641	19.0520820617676	17.8039684295654	20.1856784820557	19.2371311187744	20.5984153747559								5	5	5	11.7	11.7	11.7	52.535	0	52.189	167180000	12	1.23744	1.12876	2.63497	1.23117	1.45422	2.62119	0.294496	0.325466	0.72684	O43293;O43293-2;M0QYW5;M0R0D0	O43293;O43293-2	Death-associated protein kinase 3	DAPK3	1056
21.280481338501	21.4077434539795	18.5226631164551	18.5567665100098	22.1428928375244	22.1347064971924	22.0836219787598	23.0069465637207	22.4982624053955								15	15	9	27.3	27.3	18.5	70.942	0	200.87	1100700000	88	0.130847	-0.541159	-0.355939	0.5769	1.58482	1.29532	1.02007	2.12598	2.17305	O43390;O43390-3;O43390-2;B4DT28;O43390-4	O43390;O43390-3;O43390-2;B4DT28;O43390-4	Heterogeneous nuclear ribonucleoprotein R	HNRNPR	1059
19.4622383117676	20.3910007476807	19.7032680511475	17.8800163269043	19.634313583374	20.2467861175537	21.7907829284668	21.4272117614746	20.4398956298828						+	MG132_DMSO	5	5	5	9.1	9.1	9.1	61.388	0	60.583	271040000	15	0.322333	0.598464	0.785522	1.1328	1.96559	2.40874	1.30654	1.36713	2.78885	O43663-3;O43663-2;O43663-4;O43663;H0YL53;H0YLA0;H0YM42	O43663-3;O43663-2;O43663-4;O43663	Protein regulator of cytokinesis 1	PRC1	1066
17.3099002838135	18.4940223693848	17.4457626342773	18.6101856231689	19.0586185455322	19.8649444580078	20.7811679840088	20.1901473999023	20.0507259368896						+	MG132_DMSO	7	7	7	9	9	9	115.84	0	55.834	143290000	13	1.27784	-1.42802	-2.72447	1.26874	1.16276	2.7042	2.39548	2.59079	5.94216	O43683-2;O43683-3;O43683	O43683-2;O43683-3;O43683	Mitotic checkpoint serine/threonine-protein kinase BUB1	BUB1	1067
22.7574558258057	22.6198616027832	20.9751224517822	18.3598937988281	24.1510467529297	22.2874298095703	25.3133010864258	24.6457042694092	24.0967578887939						+	MG132_DMSO	48	48	33	60.2	60.2	42.5	104.85	0	323.31	6536000000	360	0.103566	0.518023	0.287749	0.820139	3.0858	1.77075	1.72681	2.56777	3.82126	O43707;O43707-2;F5GXS2;O43707-3;H7C144;K7EJH8;K7EP19	O43707;O43707-2;F5GXS2;O43707-3	Alpha-actinin-4	ACTN4	1068
20.0424671173096	19.8671493530273	18.1291065216064	18.6756439208984	18.7346935272217	17.0873107910156	20.4959945678711	20.4604396820068	19.6071491241455					+		MG132_MG132IgG	4	4	4	4.4	4.4	4.4	91.35	0	23.13	146870000	9	0.6555	1.18036	1.4485	1.52366	2.02198	3.29954	0.550912	0.84162	1.24452	O43747;O43747-2	O43747;O43747-2	AP-1 complex subunit gamma-1	AP1G1	1070
18.0819549560547	17.8553886413574	20.6897010803223	17.6351013183594	17.4660835266113	17.9396057128906	20.2345600128174	20.6267604827881	20.1040554046631					+		MG132_MG132IgG	4	4	4	16.9	16.9	16.9	34.063	0	29.951	85841000	8	0.579078	1.19542	1.29957	3.643	2.64153	12.6122	0.716309	1.44611	1.56704	O43765;K7EMD6	O43765;K7EMD6	Small glutamine-rich tetratricopeptide repeat-containing protein alpha	SGTA	1071
17.7067127227783	18.5268630981445	18.7822704315186	17.9828929901123	18.1992931365967	18.8553314208984	18.0026721954346	17.2749423980713	18.4644336700439								2	2	2	4.6	4.6	4.6	62.942	0	14.047	16554000	5	0.00567634	-0.00722377	-0.0173147	0.42433	-0.431823	-0.994155	0.375266	-0.424599	-0.894868	O43776	O43776	Asparagine--tRNA ligase, cytoplasmic	NARS	1072
19.0154590606689	20.5870113372803	20.8800945281982	18.5817642211914	17.9489459991455	18.483736038208	21.8958930969238	22.92844581604	22.4033279418945				+	+	+	DMSO_MG132IgG;MG132_DMSO;MG132_MG132IgG	9	9	9	18.7	18.7	18.7	51.84	0	84.435	1083500000	47	1.3905	1.82271	2.98119	3.47144	4.07107	11.4001	1.58527	2.24837	3.45292	O43818	O43818	U3 small nucleolar RNA-interacting protein 2	RRP9	1074
20.3805751800537	20.2582206726074	17.9380416870117	17.9433994293213	18.4255867004395	18.89821434021	20.36110496521	20.8229103088379	21.3016777038574					+		MG132_MG132IgG	5	5	5	8.8	8.8	8.8	76.107	0	88.57	314540000	20	0.585321	1.10321	1.31175	2.46806	2.40616	6.21878	0.708456	1.30295	1.55171	O43823;M0QYL4	O43823	A-kinase anchor protein 8	AKAP8	1077
17.9955310821533	18.642068862915	18.4576892852783	17.1547412872314	18.0940208435059	21.7918167114258	21.4804992675781	22.2725868225098	22.531005859375						+	MG132_DMSO	10	10	10	19.2	19.2	19.2	71.689	0	104.68	597940000	52	0.171731	-0.64843	-0.453967	0.996475	3.08117	2.12463	3.26395	3.7296	10.0818	O60216;E5RFV8;E5RIN7;E5RJW1;E5RJK5;E5RFZ5;E5RG18;E5RI01;Q9H4I0-2;Q9H4I0	O60216	Double-strand-break repair protein rad21 homolog	RAD21	1081
17.6543426513672	17.6435737609863	17.1334533691406	19.148868560791	17.7326183319092	18.1630268096924	14.704065322876	18.28125	18.1281261444092								4	3	3	4.4	3.6	3.6	119.26	0	19.175	20433000	4	0.896586	-0.871048	-1.92263	0.455363	-1.31036	-1.05617	0.137498	-0.439309	-0.372204	O60231;Q5SQH5	O60231;Q5SQH5	Putative pre-mRNA-splicing factor ATP-dependent RNA helicase DHX16	DHX16	1082
22.8635158538818	23.2278785705566	23.029972076416	23.2356414794922	23.4580135345459	25.4468574523926	24.5065784454346	25.6611480712891	25.867546081543						+	MG132_DMSO	47	47	32	48.2	48.2	36.6	121.9	0	323.31	6599200000	245	0.638741	-1.00638	-1.41586	0.723965	1.29825	1.58199	2.21012	2.30464	5.28141	O60264	O60264	SWI/SNF-related matrix-associated actin-dependent regulator of chromatin subfamily A member 5	SMARCA5	1083
20.4181289672852	20.1090393066406	17.8071269989014	18.9000396728516	17.4749889373779	23.0701217651367	21.9048118591309	22.8079967498779	23.2328205108643						+	MG132_DMSO	20	20	20	11.4	11.4	11.4	254.39	0	154.7	1103200000	52	0.0692124	-0.370285	-0.198024	0.75555	2.83349	1.64376	1.60894	3.20378	3.5129	O60287	O60287	Nucleolar pre-ribosomal-associated protein 1	URB1	1084
21.0285053253174	20.7881164550781	16.8770065307617	18.256856918335	18.3330478668213	18.6270599365234	20.4400978088379	20.0496616363525	19.7919998168945					+		MG132_MG132IgG	14	13	13	11.2	10.6	10.6	194.61	0	157.89	564590000	35	0.3574	1.15889	0.858255	2.81243	1.68826	7.68736	0.144681	0.529377	0.389625	O60292	O60292	Signal-induced proliferation-associated 1-like protein 3	SIPA1L3	1085
18.0176372528076	17.8941059112549	19.0887870788574	17.9921188354492	18.589282989502	17.7192649841309	19.5274353027344	20.4140033721924	20.2405109405518					+	+	MG132_DMSO;MG132_MG132IgG	9	9	9	8.1	8.1	8.1	171.29	0	61.82	224290000	20	0.195585	0.233288	0.509219	2.20003	1.96043	5.24721	1.68258	1.72714	3.70363	O60306;H0YH15	O60306	Intron-binding protein aquarius	AQR	1086
20.9508438110352	22.0312347412109	17.2471179962158	18.1270332336426	17.9266796112061	17.4299545288086	20.2219924926758	19.531286239624	19.7778167724609					+		MG132_MG132IgG	18	18	18	20.6	20.6	20.6	115.88	0	193.41	1140800000	71	0.700681	2.24851	1.53654	2.65087	2.01581	6.96456	0.0548747	-0.2327	-0.159096	O60313-2;E5KLK1;E5KLJ9;E5KLJ5;O60313;E5KLJ6;H7C141;C9JY58;H7C3G2;H7C321	O60313-2;E5KLK1;E5KLJ9;E5KLJ5;O60313;E5KLJ6	Dynamin-like 120 kDa protein, mitochondrial;Dynamin-like 120 kDa protein, form S1	OPA1	1087
18.1906967163086	18.1214866638184	19.1581745147705	17.3350811004639	18.9264335632324	18.8594188690186	19.1556835174561	19.7513179779053	19.9983806610107								7	7	7	6.5	6.5	6.5	218.4	0	49.904	107140000	15	0.0656543	0.116475	0.188451	1.02705	1.26148	2.18742	1.28514	1.14501	2.7408	O60318;O60318-2	O60318	Germinal-center associated nuclear protein	MCM3AP	1088
19.330904006958	18.9035987854004	16.9757442474365	18.2968730926514	18.2282371520996	19.6626815795898	20.0888710021973	20.3800468444824	20.0765285491943					+		MG132_MG132IgG	8	8	8	13.1	13.1	13.1	92.902	0	55.171	184920000	23	0.139893	-0.325848	-0.378029	1.41638	1.45255	3.04173	1.14384	1.7784	2.43226	O60341;O60341-2;R4GMP9;R4GMQ1	O60341;O60341-2;R4GMP9	Lysine-specific histone demethylase 1A	KDM1A	1089
21.034294128418	21.052583694458	20.6590976715088	19.503662109375	18.9958744049072	20.8408432006836	20.8946723937988	21.7261295318604	21.1833171844482								14	8	8	29.2	18.6	18.6	58.735	0	112.22	370170000	39	0.939692	1.1352	2.00925	1.16261	1.48791	2.47241	0.569432	0.352715	1.28073	O60506-4;O60506-3;O60506-2;O60506;B7Z645;O60506-5;F6UXX1	O60506-4;O60506-3;O60506-2;O60506;B7Z645;O60506-5	Heterogeneous nuclear ribonucleoprotein Q	SYNCRIP	1091
18.0842208862305	20.2381801605225	20.2484092712402	17.6336612701416	18.4344158172607	19.2075958251953	21.0010643005371	21.3153419494629	21.5157623291016					+		MG132_MG132IgG	9	9	4	20.5	20.5	7.6	60.029	0	87.031	341670000	29	0.57443	1.09838	1.29049	2.40064	2.85217	5.96149	1.12195	1.75379	2.38572	O60684;Q5TFJ7;S4R3E5	O60684;Q5TFJ7	Importin subunit alpha-7	KPNA6	1096
20.2335071563721	19.9004783630371	18.1019477844238	18.9166069030762	17.7315692901611	18.0940723419189	19.5759239196777	20.1046962738037	19.9093971252441					+		MG132_MG132IgG	8	8	8	9.6	9.6	9.6	107.89	0	55.294	199080000	21	0.709915	1.16456	1.55456	1.86985	1.61592	4.21846	0.26518	0.451361	0.66397	O60763;O60763-2	O60763;O60763-2	General vesicular transport factor p115	USO1	1098
19.7324123382568	21.5369682312012	21.5979614257813	18.0579242706299	19.1909599304199	18.1213340759277	22.3613452911377	21.443998336792	22.4477863311768				+	+		DMSO_MG132IgG;MG132_MG132IgG	12	12	12	29.5	29.5	29.5	48.672	0	300.78	2289900000	128	1.60419	2.49904	3.50083	2.75696	3.62764	7.43205	0.750082	1.1286	1.63306	O60784-3;O60784;O60784-2;O60784-4;B0QY01;H7BYN7;Q6UW50;F8WB30;F8WAW7;F8WE29;F8WBB0;V9GZ68;V9GYF4;B0QY02	O60784-3;O60784;O60784-2;O60784-4	Target of Myb protein 1	TOM1	1099
18.5337963104248	18.353235244751	18.9013843536377	17.1615467071533	17.3751544952393	17.8426074981689	21.0658550262451	19.9347381591797	19.9038486480713				+	+	+	DMSO_MG132IgG;MG132_DMSO;MG132_MG132IgG	8	8	8	17.4	17.4	17.4	70.755	0	104.43	103270000	16	1.9349	1.13637	4.40817	2.5585	2.84171	6.57863	1.83176	1.70534	4.11007	O60826	O60826	Coiled-coil domain-containing protein 22	CCDC22	1100
21.6883792877197	22.8365917205811	22.116325378418	18.2096977233887	17.5702056884766	18.8191623687744	22.3937511444092	23.1040554046631	22.4025478363037				+	+		DMSO_MG132IgG;MG132_MG132IgG	11	11	11	24.5	24.5	24.5	57.673	0	128.09	1387200000	60	2.90997	4.01408	8.15546	3.29959	4.43376	10.2975	0.439788	0.419686	1.02511	O60832;O60832-2;C9IYT0;H7C0M1;H7BZF2;H7C2Q9;H7C2Q2	O60832;O60832-2	H/ACA ribonucleoprotein complex subunit 4	DKC1	1101
18.9462089538574	19.2543277740479	18.8226299285889	18.9185924530029	17.5844459533691	18.3234596252441	20.0993118286133	20.2790069580078	20.3858489990234					+	+	MG132_DMSO;MG132_MG132IgG	7	7	7	11.1	11.1	11.1	84.958	0	60.872	171880000	19	0.835209	0.732223	1.80053	2.12942	1.97922	5.01281	2.90693	1.247	8.14049	O60934;A0A0C4DG07;E5RGU1;E2QRP0;A0A087X1V5;E5RGR7	O60934;A0A0C4DG07	Nibrin	NBN	1105
18.0692901611328	17.6640357971191	19.7590465545654	17.4086227416992	18.1752281188965	17.3543701171875	19.136510848999	19.4354457855225	19.2864723205566					+		MG132_MG132IgG	8	8	8	17.7	17.7	17.7	60.13	0	65.629	274760000	18	0.541721	0.851384	1.22653	2.37985	1.64007	5.88397	0.537559	0.788685	1.21837	O75131;A0A087WYQ3;A0A087WUS8;A0A087WXR6;E5RHZ0;H0YB26;E5RFT7;E7ENV7;Q86YQ8-2;Q9HCH3-2;Q96FN4-2;Q96FN4;Q8IYJ1;Q96A23;O95741;Q9UBL6-2;Q86YQ8;Q96A23-2;Q9HCH3;O95741-2;Q9UBL6	O75131;A0A087WYQ3	Copine-3	CPNE3	1107
26.5293235778809	26.0698089599609	24.8222579956055	17.1912155151367	19.8745365142822	21.8735389709473	25.0549030303955	24.6430625915527	24.4752502441406				+	+		DMSO_MG132IgG;MG132_MG132IgG	43	43	40	40.9	40.9	38.1	113.65	0	323.31	8192900000	291	1.88121	6.1607	4.25118	1.6864	5.07797	3.71371	0.940785	-1.08272	-2.01146	O75150;H3BP71;O75150-4;O75150-3;A0A087WTK2;H3BS50;H3BQ99;H3BUL6;I3L332	O75150;H3BP71;O75150-4;O75150-3	E3 ubiquitin-protein ligase BRE1B	RNF40	1109
21.0203876495361	21.6552143096924	18.7911205291748	21.5775928497314	21.1478691101074	21.8668403625488	21.4151401519775	22.336145401001	22.1876125335693								12	12	12	19.1	19.1	19.1	89.13	0	252.13	805250000	62	0.511103	-1.04186	-1.16642	0.563399	0.448865	1.26894	0.748872	1.49073	1.63069	O75152;E9PQ61;E9PBY7	O75152;E9PQ61;E9PBY7	Zinc finger CCCH domain-containing protein 11A	ZC3H11A	1110
17.6812477111816	16.7726249694824	18.3595561981201	18.1326160430908	16.9732303619385	22.3668231964111	22.1063575744629	21.6151752471924	19.9597129821777						+	MG132_DMSO	5	5	5	20.2	20.2	20.2	36.087	0	44.503	386460000	39	0.383809	-1.55308	-0.912283	0.514855	2.06953	1.1738	1.9833	3.62261	4.55324	O75190;A0A0J9YX62;O75190-3;E9PH18;C9J2C4;O75190-2;O75190-4;C9JB42;C9JDR7;C9JDX6;F8WCZ4;C9J2P2;C9JN01;C9JRD2;C9JXB9;Q8WWF6;Q8NHS0;P25686-2;P25686	O75190;A0A0J9YX62;O75190-3;E9PH18;C9J2C4;O75190-2;O75190-4	DnaJ homolog subfamily B member 6	DNAJB6	1112
18.4198303222656	18.7338047027588	18.4033641815186	17.6216144561768	17.1671886444092	18.0904216766357	22.2906398773193	19.7602005004883	20.410177230835				+	+	+	DMSO_MG132IgG;MG132_DMSO;MG132_MG132IgG	11	11	11	21.2	21.2	21.2	74.494	0	137.92	245860000	18	1.4435	0.892591	3.10584	1.78212	3.19393	3.97172	1.39994	2.30134	3.0032	O75330-4;O75330-2;O75330;O75330-3;E5RI30;E5RIH2	O75330-4;O75330-2;O75330;O75330-3	Hyaluronan mediated motility receptor	HMMR	1114
19.9927234649658	17.8758106231689	22.9441013336182	20.97239112854	22.6127262115479	24.8780651092529	23.5251617431641	23.8362445831299	23.5608081817627								16	16	14	54.2	54.2	47.2	39.488	0	323.31	3764200000	115	0.617539	-2.55018	-1.37456	0.291849	0.819677	0.72121	1.07541	3.36986	2.2878	O75367-3;O75367;O75367-2;B4DJC3;D6RCF2	O75367-3;O75367;O75367-2;B4DJC3	Core histone macro-H2A.1;Histone H2A	H2AFY	1116
18.4087619781494	20.9869022369385	21.3809452056885	18.2466506958008	19.3487644195557	19.9263229370117	20.6264934539795	21.3901596069336	20.8608283996582					+		MG132_MG132IgG	6	6	6	34.4	34.4	34.4	24.593	0	57.933	156170000	15	0.441805	1.08496	1.02914	1.52132	1.78525	3.29379	0.296093	0.700291	0.73023	O75396;A0A087X1A9	O75396	Vesicle-trafficking protein SEC22b	SEC22B	1119
16.442403793335	19.548038482666	16.979549407959	17.2314491271973	19.1858329772949	20.335054397583	20.7782020568848	21.5790214538574	22.428337097168						+	MG132_DMSO	9	9	9	11.3	11.3	11.3	105.93	0	273.81	354200000	28	0.405401	-1.26078	-0.956051	1.22885	2.67774	2.6161	1.67364	3.93852	3.68015	O75400-2;O75400;O75400-3;F5H578;H7C2N3;H0YG38	O75400-2;O75400;O75400-3	Pre-mRNA-processing factor 40 homolog A	PRPF40A	1120
22.0716609954834	22.4565601348877	22.1615867614746	18.5870189666748	19.0145969390869	21.7593059539795	21.4169445037842	20.7987537384033	20.7998600006104						+	MG132_DMSO	11	11	10	25.9	25.9	24.5	62.411	0	191.43	1687700000	64	1.14813	2.44296	2.44141	0.528323	1.21821	1.20026	2.18008	-1.22475	-5.18015	O75487;O75487-2	O75487;O75487-2	Glypican-4;Secreted glypican-4	GPC4	1125
23.5816440582275	23.633228302002	23.0838813781738	18.2735443115234	22.846248626709	24.2527751922607	24.1463146209717	25.0805034637451	25.1357097625732						+	MG132_DMSO	36	36	36	34	34	34	145.83	0	323.31	4572300000	157	0.380486	1.64206	0.905517	0.750881	2.99665	1.63462	1.68287	1.35459	3.7044	O75533;H7C341;B4DGZ4;O75533-2;F8WC19	O75533	Splicing factor 3B subunit 1	SF3B1	1129
23.8228912353516	23.4222679138184	18.6830043792725	21.7232151031494	20.4929676055908	19.7434177398682	23.9805889129639	23.7122993469238	23.6475715637207					+		MG132_MG132IgG	27	27	27	43.5	43.5	43.5	85.746	0	278.35	1598900000	95	0.30853	1.32285	0.756538	2.22604	3.12695	5.33572	0.472868	1.8041	1.09093	O75534-2;O75534;O75534-3;O75534-4;E9PLT0;E9PNG3;E9PJK7;E9PKN4;E9PLD4	O75534-2;O75534;O75534-3;O75534-4;E9PLT0	Cold shock domain-containing protein E1	CSDE1	1130
20.8642349243164	20.7661991119385	19.0390682220459	18.1045799255371	19.4132251739502	20.3833198547363	20.5753326416016	20.3191509246826	20.0722160339355								18	18	18	4.9	4.9	4.9	509.7	0	111.84	482960000	55	0.447271	0.922792	1.04005	0.687879	1.02186	1.51158	0.0560536	0.0990658	0.162333	O75592-2;O75592;H7C3U4;A0A0C4DGY7	O75592-2;O75592	E3 ubiquitin-protein ligase MYCBP2	MYCBP2	1133
16.9589653015137	18.3154201507568	20.6079254150391	18.6866970062256	16.5756015777588	21.4844379425049	21.418643951416	21.3317241668701	23.1234951019287								4	4	4	28.1	28.1	28.1	19.343	0	31.228	257010000	15	0.0560121	-0.288142	-0.162219	0.925093	3.04238	1.97983	1.28616	3.33052	2.74308	O75607	O75607	Nucleoplasmin-3	NPM3	1134
22.9639167785645	23.6449337005615	21.2800846099854	22.8902626037598	23.8883686065674	25.6566543579102	24.6636199951172	25.6333675384521	25.5848293304443						+	MG132_DMSO	72	72	72	41.7	41.7	41.7	244.5	0	323.31	7914000000	406	0.637926	-1.51545	-1.41427	0.591226	1.14884	1.32327	1.58744	2.66429	3.45838	O75643;O75643-2;B4E0P5	O75643	U5 small nuclear ribonucleoprotein 200 kDa helicase	SNRNP200	1136
18.8880424499512	19.3473701477051	19.0478973388672	17.3708267211914	19.4331665039063	22.733865737915	22.099889755249	23.0910205841064	23.0100250244141						+	MG132_DMSO	29	29	29	11.3	11.3	11.3	318.38	0	275.97	713720000	50	0.182636	-0.751516	-0.479386	0.840876	2.88769	1.81175	3.33978	3.63921	10.5459	O75691	O75691	Small subunit processome component 20 homolog	UTP20	1138
19.5825347900391	20.1950836181641	17.9227123260498	18.309398651123	20.389949798584	23.1646137237549	22.7267112731934	23.8918952941895	23.6484489440918						+	MG132_DMSO	27	27	27	27.2	27.2	27.2	155.2	0	323.31	1711500000	113	0.372274	-1.38788	-0.888756	0.900857	2.80103	1.93118	2.26453	4.18891	5.46886	O75694;O75694-2;E9PF10;D6RA13	O75694;O75694-2;E9PF10	Nuclear pore complex protein Nup155	NUP155	1139
21.9226322174072	18.5923309326172	21.0209980010986	18.270378112793	19.1148262023926	17.0925979614258	21.9582614898682	21.2677383422852	20.7555618286133					+		MG132_MG132IgG	19	19	19	56.4	56.4	56.4	47.355	0	323.31	1625400000	127	0.95384	2.35272	2.03786	2.01307	3.16792	4.64419	0.316643	0.8152	0.773601	O75955;O75955-2;A2AB10;A2AB12;A2AB09;A2AB13;A0A0G2JJQ6;A2AB11;A2ABJ5	O75955;O75955-2;A2AB10;A2AB12	Flotillin-1	FLOT1	1148
20.987735748291	20.319372177124	17.0719089508057	16.8743591308594	18.0792636871338	22.0155982971191	23.021541595459	22.8632888793945	23.2555141448975						+	MG132_DMSO	29	29	28	18.7	18.7	18.3	214.8	0	241.24	2029100000	129	0.0846029	0.469932	0.238802	1.22442	4.05704	2.60639	1.37837	3.58711	2.95302	O75970-5;O75970-3;O75970-2;O75970;F5H1U9;H0YGQ3;B7ZB24;A0A075B6R8;F5H8D6;F8WDQ8	O75970-5;O75970-3;O75970-2;O75970;F5H1U9;H0YGQ3	Multiple PDZ domain protein	MPDZ	1150
20.2481784820557	22.3595504760742	22.4604396820068	18.0853805541992	22.0544395446777	23.3658638000488	23.3646621704102	24.0483493804932	24.3811950683594						+	MG132_DMSO	16	16	16	32.9	32.9	32.9	54.972	0	244.82	2336100000	137	0.107888	0.520828	0.298718	0.789492	2.76284	1.71037	1.34291	2.24201	2.87142	O76021;J3QSV6;I3L3C4;I3L3U9;I3L234;O76021-2;I3L1A3;J3KPU7;I3L2F2;I3L4T8;I3L1Y4	O76021;J3QSV6;I3L3C4;I3L3U9	Ribosomal L1 domain-containing protein 1	RSL1D1	1152
24.2168960571289	24.4019107818604	23.4043159484863	19.3187065124512	17.3118858337402	18.2151432037354	22.4113426208496	20.5639305114746	21.6266708374023				+	+	+	DMSO_MG132IgG;MG132_DMSO;MG132_MG132IgG	9	9	9	12.2	12.2	12.2	100.29	0	103.04	1327100000	54	3.02215	5.7258	8.72569	1.83501	3.25207	4.11924	1.7962	-2.47373	-4.01064	O76024;H0Y9G5	O76024;H0Y9G5	Wolframin	WFS1	1153
25.2721672058105	25.6983489990234	22.0769519805908	18.4211502075195	20.3827934265137	22.3864288330078	24.5239658355713	24.5437450408936	24.4219455718994					+		MG132_MG132IgG	25	25	20	40.1	40.1	33.5	75.022	0	323.31	5249200000	182	1.14913	3.95237	2.44355	1.63495	4.09976	3.57958	0.0440008	0.147396	0.128914	O94776;O94776-2	O94776;O94776-2	Metastasis-associated protein MTA2	MTA2	1156
26.2675132751465	25.8793983459473	21.9783039093018	23.8744583129883	21.9189624786377	24.0651321411133	25.9392127990723	24.3213424682617	24.7269191741943								55	55	55	52	52	52	116.2	0	323.31	39687000000	694	0.391786	1.42222	0.928492	0.951889	1.70964	2.03391	0.0691172	0.28742	0.197769	O94832;K7EIG7;J3QRN6;J3KRL0;F8WEW9;B0I1T2-2;B0I1T2-3;B0I1T2-4;B0I1T2;J3QRR2	O94832;K7EIG7;J3QRN6	Unconventional myosin-Id	MYO1D	1158
17.5966796875	18.2593116760254	16.0912170410156	18.8569602966309	17.7953834533691	18.253568649292	17.8251323699951	18.073263168335	17.921724319458								2	2	2	6.1	6.1	6.1	63.594	0	16.718	20006000	4	0.623678	-0.986235	-1.38652	0.500823	-0.361931	-1.14618	0.410912	0.624304	0.967168	O94842-3;O94842-2;O94842	O94842-3;O94842-2;O94842	TOX high mobility group box family member 4	TOX4	1159
21.5836658477783	20.6814022064209	17.5706310272217	17.6182079315186	17.6141624450684	22.1772155761719	22.0329494476318	22.6841239929199	22.683032989502								13	13	13	15.6	15.6	15.6	106.92	0	201.72	670480000	34	0.155445	0.808704	0.41546	1.01784	3.33017	2.16846	0.955945	2.52147	2.04212	O94906;O94906-2	O94906;O94906-2	Pre-mRNA-processing factor 6	PRPF6	1160
19.8053970336914	17.729793548584	17.208517074585	18.2432594299316	19.054573059082	19.4263229370117	20.3678379058838	20.366662979126	20.344295501709					+		MG132_MG132IgG	16	9	9	20.8	12.6	12.6	103.96	0	57.839	208810000	25	0.310989	-0.660149	-0.761719	1.84753	1.45155	4.1547	1.24983	2.1117	2.66228	O94973;A0A0G2JS82;O94973-2;O94973-3;A0A0G2JQM1;E9PR62;A0A0G2JRF9;A0A0G2JQA4;A0A0G2JRS3;A0A0G2JS17;A0A0G2JQT9;H0YEG0;H0YDE9;E9PQP4;E9PNC4	O94973;A0A0G2JS82;O94973-2;O94973-3;A0A0G2JQM1;E9PR62	AP-2 complex subunit alpha-2	AP2A2	1164
18.0209350585938	17.0139636993408	17.6703109741211	18.2499675750732	18.0125026702881	17.8895015716553	19.6212615966797	19.8504276275635	21.0501270294189					+	+	MG132_DMSO;MG132_MG132IgG	4	4	4	10.1	10.1	10.1	45.281	0	26.147	77135000	7	0.701556	-0.482254	-1.53825	2.01861	2.12328	4.66127	2.09278	2.60554	4.89439	O95067;H1UBN3;H0YMP3	O95067;H1UBN3;H0YMP3	G2/mitotic-specific cyclin-B2	CCNB2;CCNB2V	1165
20.2292881011963	18.2030906677246	17.6285305023193	17.9032211303711	17.4903030395508	19.8944511413574	19.6947937011719	20.6529846191406	20.593864440918								13	13	13	6.3	6.3	6.3	309.22	0	107.63	218520000	32	0.0842516	0.257645	0.237882	1.10171	1.88456	2.34298	0.895066	1.62691	1.91959	O95071-2;O95071;E7EMW7;H0YBB4;H0YAV7;E7ET84	O95071-2;O95071;E7EMW7	E3 ubiquitin-protein ligase UBR5	UBR5	1166
18.7862186431885	18.7176628112793	17.4246406555176	18.9044723510742	18.5576934814453	19.7237739562988	20.7881164550781	21.9276313781738	21.8587436676025					+	+	MG132_DMSO;MG132_MG132IgG	13	13	13	13	13	13	150.25	0	166.26	307370000	26	0.599458	-0.752473	-1.33932	2.08561	2.46285	4.87148	2.29564	3.21532	5.57842	O95163;F5H2T0;H0YDF3	O95163;F5H2T0	Elongator complex protein 1	IKBKAP	1169
17.6426658630371	18.6006298065186	18.278356552124	17.502477645874	17.6613292694092	20.969654083252	22.2946281433105	22.6128158569336	21.0842704772949						+	MG132_DMSO	5	5	5	24.3	24.3	24.3	25.544	0	112.66	206200000	14	0.174863	-0.53727	-0.461297	1.2616	3.28608	2.68835	2.66546	3.82335	7.02726	O95229-2;O95229;A6NH27	O95229-2;O95229;A6NH27	ZW10 interactor	ZWINT	1172
18.5100345611572	18.3416481018066	17.33913230896	18.6767673492432	17.1912384033203	19.9197044372559	19.6272239685059	20.0405941009521	19.8991794586182						+	MG132_DMSO	5	5	5	7.2	7.2	7.2	100.28	0	44.937	127750000	9	0.241546	-0.532298	-0.612367	0.722306	1.25976	1.57875	2.01615	1.79206	4.65367	O95235;O95235-2;D6R9E4;D6RBN1	O95235;O95235-2	Kinesin-like protein KIF20A	KIF20A	1173
17.8844356536865	17.7824859619141	17.9534797668457	17.2799224853516	17.0801372528076	18.4738712310791	19.6777439117432	20.6802024841309	19.9708480834961					+	+	MG132_DMSO;MG132_MG132IgG	4	4	4	3.8	3.8	3.8	128.46	0	25.873	155580000	4	0.235313	0.262157	0.598607	2.04373	2.49829	4.73925	2.75248	2.23613	7.41176	O95239-2;O95239;Q2VIQ3	O95239-2;O95239;Q2VIQ3	Chromosome-associated kinesin KIF4A;Chromosome-associated kinesin KIF4B	KIF4A;KIF4B	1174
20.2938976287842	20.3490562438965	17.1574058532715	17.8069686889648	19.5244541168213	20.6290760040283	21.3583164215088	21.3788833618164	22.3150386810303								12	12	12	12.6	12.6	12.6	124.92	0	143.85	541890000	39	0.0132017	-0.0533797	-0.0399341	1.26122	2.36391	2.6875	1.03099	2.41729	2.19555	O95347-2;O95347;A0A0C4DGE5;Q5T821	O95347-2;O95347	Structural maintenance of chromosomes protein 2	SMC2	1177
19.4186840057373	20.8093910217285	17.9888896942139	18.9975509643555	22.4935550689697	21.8606777191162	22.321382522583	23.3010349273682	23.1468276977539						+	MG132_DMSO	15	15	14	16.8	16.8	15.8	119.52	0	194.56	840610000	73	0.563351	-1.71161	-1.26885	0.74122	1.80582	1.61572	1.80922	3.51743	4.04684	O95373;E9PLJ0;E9PLB2	O95373	Importin-7	IPO7	1178
20.7148151397705	20.4949226379395	20.6589221954346	18.0076084136963	17.6027545928955	18.3335971832275	19.2775096893311	19.4078369140625	18.8730049133301				+	+	+	DMSO_MG132IgG;MG132_DMSO;MG132_MG132IgG	12	11	11	10.2	9.6	9.6	141.65	0	66.667	331570000	20	3.54831	2.64157	11.9288	1.97696	1.2048	4.53403	2.93042	-1.43677	-8.25685	O95382-3;O95382;H0Y894;O95382-2	O95382-3;O95382;H0Y894;O95382-2	Mitogen-activated protein kinase kinase kinase 6	MAP3K6	1179
17.9240474700928	17.2062320709229	17.5251064300537	18.9784545898438	18.4187431335449	19.4129085540771	18.0241012573242	18.8766059875488	19.0520000457764				+		+	DMSO_MG132IgG;MG132_DMSO	3	3	3	7.3	7.3	7.3	68.386	0	42.144	88464000	23	1.75698	-1.38491	-3.90284	0.266594	-0.2858	-0.66703	1.35426	1.09911	2.89741	O95391;A0A0C4DGD2;E5RGM7;E5RK41	O95391	Pre-mRNA-splicing factor SLU7	SLU7	1180
21.8475093841553	21.9747734069824	18.1894359588623	18.5202598571777	18.0848693847656	20.4819774627686	21.8346061706543	20.4371547698975	21.0944881439209								34	34	34	24.1	24.1	24.1	200.84	0	323.31	3272100000	148	0.496236	1.64154	1.13713	1.17087	2.09305	2.49016	0.126793	0.45151	0.345958	O95425-2;O95425-4;O95425-3;O95425;A0A0J9YWY6	O95425-2;O95425-4;O95425-3;O95425;A0A0J9YWY6	Supervillin	SVIL	1182
23.5204925537109	22.5402126312256	21.1078910827637	17.399097442627	18.5333023071289	16.622163772583	22.4458675384521	22.5575866699219	21.6474628448486				+	+		DMSO_MG132IgG;MG132_MG132IgG	5	5	5	16.9	16.9	16.9	45.409	0	113.07	483380000	28	2.2594	4.87134	5.45094	2.77706	4.69878	7.52367	0.0804858	-0.17256	-0.227991	O95429-2;O95429;H0YBT1	O95429-2;O95429	BAG family molecular chaperone regulator 4	BAG4	1183
18.7141132354736	19.6085395812988	17.0736484527588	17.7276916503906	17.6700744628906	20.1729202270508	19.7765159606934	20.5043621063232	20.2460918426514								7	7	7	10.9	10.9	10.9	66.574	0	57.442	202210000	26	0.0173969	-0.0581284	-0.0523848	0.904895	1.65209	1.93927	1.04025	1.71022	2.21469	O95453-2;O95453-3;O95453;H3BRK1;F5H1Z4;O95453-4	O95453-2;O95453-3;O95453;H3BRK1;F5H1Z4	Poly(A)-specific ribonuclease PARN	PARN	1185
17.8151969909668	20.4366474151611	18.5098915100098	17.7312316894531	17.3444671630859	21.0683498382568	20.2465553283691	20.5498065948486	19.0774421691895								4	4	4	14.6	14.6	14.6	30.065	0	31.49	261590000	11	0.0498227	0.205896	0.145147	0.418886	1.24325	0.98322	0.501826	1.03736	1.14815	O95478;A0A0A0MQZ6;H0YAI9	O95478;A0A0A0MQZ6;H0YAI9	Ribosome biogenesis protein NSA2 homolog	NSA2	1186
22.4188499450684	21.8618144989014	21.4351711273193	18.1080913543701	20.4533233642578	22.6110820770264	23.0891952514648	22.8777942657471	23.0866050720215						+	MG132_DMSO	52	52	52	20.1	20.1	20.1	355.88	0	323.31	2017800000	150	0.496545	1.51445	1.13774	0.943746	2.62703	2.01744	1.71649	1.11259	3.7936	O95613-2;O95613;H7C2A3	O95613-2;O95613	Pericentrin	PCNT	1189
20.6515846252441	20.0178089141846	19.8872547149658	17.4219207763672	18.8825035095215	19.3886909484863	19.9112434387207	20.3125190734863	20.1030311584473								17	12	12	24.7	17.5	17.5	94.511	0	79.292	331600000	39	1.19975	1.62118	2.55258	1.20795	1.54456	2.57042	0.104992	-0.0766182	-0.291375	O95757;E9PDE8;D6RJ96	O95757;E9PDE8;D6RJ96	Heat shock 70 kDa protein 4L	HSPA4L	1194
23.2081108093262	22.6777744293213	22.123067855835	18.4258766174316	21.7292461395264	22.1694984436035	23.4093761444092	23.0541915893555	23.1497917175293								24	24	17	31.2	31.2	23.1	105.36	0	218.04	1631900000	137	0.707746	1.89478	1.55033	0.959022	2.42958	2.04836	0.741879	0.534802	1.61701	O95782-2;O95782;M0R2D9;E9PPZ3;E9PS94;E9PPY8	O95782-2;O95782	AP-2 complex subunit alpha-1	AP2A1	1195
21.216438293457	21.36399269104	21.5253524780273	17.1910152435303	18.2102108001709	17.5523338317871	21.535924911499	21.8328704833984	22.3363361358643				+	+		DMSO_MG132IgG;MG132_MG132IgG	11	9	9	24.5	21.5	21.5	54.708	0	177.12	581110000	44	3.54964	3.71741	11.9381	3.4441	4.25052	11.2175	1.00005	0.533116	2.13194	Q5JW30;O95793-2;O95793;A0A087X1A5;O95793-3;Q5JW28;F6UDC6	Q5JW30;O95793-2;O95793;A0A087X1A5;O95793-3	Double-stranded RNA-binding protein Staufen homolog 1	STAU1	1196
17.6733474731445	17.7749309539795	18.7545356750488	18.2673034667969	18.5816631317139	19.4071102142334	18.5422306060791	18.010232925415	19.2000751495361								3	3	3	8.3	8.3	8.3	44.678	0	19.686	40334000	9	0.637691	-0.684421	-1.41382	0.127226	-0.167846	-0.347026	0.45757	0.516575	1.06056	O95801	O95801	Tetratricopeptide repeat protein 4	TTC4	1197
23.6747608184814	17.8989391326904	22.7874393463135	22.1434841156006	22.2190399169922	23.3293724060059	24.8130855560303	24.2152690887451	17.5241947174072								7	7	7	38.2	38.2	38.2	20.189	0	75.316	1135300000	53	0.238044	-1.11025	-0.604645	0.055352	-0.379782	-0.160407	0.0880836	0.73047	0.24789	O95816-2;O95816	O95816-2;O95816	BAG family molecular chaperone regulator 2	BAG2	1198
29.5803031921387	28.2343444824219	26.4911365509033	24.1247882843018	23.0482654571533	21.3728923797607	28.7642059326172	28.4261035919189	28.2847156524658				+	+		DMSO_MG132IgG;MG132_MG132IgG	42	42	19	82.6	82.6	39.7	61.594	0	323.31	163700000000	1317	1.92426	5.25328	4.37672	2.64499	5.64303	6.93939	0.161747	0.389747	0.430439	O95817	O95817	BAG family molecular chaperone regulator 3	BAG3	1199
17.3006992340088	21.5910358428955	21.5596885681152	18.8125038146973	16.6292991638184	18.1572666168213	20.0605220794678	20.7586555480957	20.4519157409668					+		MG132_MG132IgG	10	10	10	22.8	22.8	22.8	66.294	0	84.924	342320000	34	0.661222	2.28412	1.45964	1.70915	2.55734	3.774	0.0661722	0.273223	0.189848	O95831-3;O95831;O95831-6;O95831-4;O95831-2;E9PMA0;O95831-5	O95831-3;O95831;O95831-6;O95831-4;O95831-2	Apoptosis-inducing factor 1, mitochondrial	AIFM1	1200
18.1015796661377	19.604528427124	17.9321174621582	16.4388427734375	18.3981018066406	17.4831924438477	21.1414585113525	20.7612552642822	20.6701202392578					+	+	MG132_DMSO;MG132_MG132IgG	11	11	11	20.5	20.5	20.5	72.757	0	69.391	490180000	36	0.643188	1.10603	1.42452	2.3709	3.41757	5.85084	1.86243	2.31154	4.19719	O95905;O95905-3;O95905-2;C9J316;C9JGV1;F2Z2R1	O95905;O95905-3;O95905-2	Protein SGT1	ECD	1201
20.7056484222412	18.4111385345459	23.1287422180176	18.4052658081055	17.8987579345703	19.7962512969971	21.9439945220947	21.2576465606689	21.111270904541					+		MG132_MG132IgG	5	5	5	23.2	23.2	23.2	29.014	0	94.637	545760000	43	0.62462	2.04842	1.38836	1.93107	2.73755	4.39682	0.190351	0.689128	0.497206	O95983-2;O95983;K7EIE8;A0A0A0MTS6;A0A087WT34;A0A087X1H1	O95983-2;O95983;K7EIE8	Methyl-CpG-binding domain protein 3	MBD3	1203
17.8193664550781	20.5257339477539	21.0778331756592	17.884183883667	17.1335067749023	18.1044082641602	20.1036720275879	21.3847961425781	21.823221206665					+		MG132_MG132IgG	7	7	7	20.3	20.3	20.3	47.46	0	72.568	406370000	40	0.936326	2.10028	2.00246	2.33534	3.39653	5.72078	0.500635	1.29625	1.14581	O96019;O96019-2;H7C5S0;C9JQT2;O94805	O96019;O96019-2;H7C5S0	Actin-like protein 6A	ACTL6A	1204
27.1415100097656	29.0496788024902	29.4892044067383	34.1467971801758	33.3226776123047	31.0787105560303	28.2901763916016	28.4221382141113	26.8384590148926				+	+		DMSO_MG132IgG;MG132_MG132IgG	19	19	18	77.4	77.4	73.8	36.688	0	323.31	147100000000	508	1.67301	-4.28926	-3.67849	2.05394	-4.99914	-4.77123	0.331919	-0.709873	-0.805528	P00338;P00338-3;P00338-4;P00338-5;P00338-2;F5GXY2;F5GXH2;F5GYU2;F5H5J4;F5H6W8;F5GZQ4;F5H8H6;F5GXC7;F5GWW2;F5GXU1;F5H5G7;F5H245	P00338;P00338-3;P00338-4;P00338-5;P00338-2	L-lactate dehydrogenase A chain	LDHA	1205
17.3998680114746	17.2043304443359	16.4511432647705	20.4866981506348	16.5703525543213	20.8924503326416	22.6245765686035	21.6211357116699	23.3954524993896						+	MG132_DMSO	6	6	6	38.5	38.5	38.5	21.452	0	44.606	248200000	15	0.749565	-2.29805	-1.63204	1.03151	3.23055	2.19664	3.14263	5.52861	9.37865	P00374;P00374-2;B4DM58;C9JJ68;Q86XF0	P00374;P00374-2;B4DM58	Dihydrofolate reductase	DHFR	1207
17.1288471221924	18.3332576751709	17.4565181732178	18.1412181854248	17.6298427581787	18.7805519104004	19.2274322509766	19.2374801635742	19.6695327758789					+	+	MG132_DMSO;MG132_MG132IgG	3	3	3	14.5	14.5	14.5	25.565	0	17.167	47512000	3	0.482994	-0.54433	-1.11098	1.51843	1.19428	3.28672	1.95958	1.73861	4.48171	P00403	P00403	Cytochrome c oxidase subunit 2	MT-CO2	1209
20.6269397735596	17.8192577362061	20.8018341064453	21.0001010894775	19.7598419189453	19.2817039489746	20.2621269226074	19.2670974731445	18.4519138336182								8	8	8	22.3	22.3	22.3	47.517	0	71.264	165640000	33	0.0857822	-0.264538	-0.241886	0.396471	-0.686836	-0.93799	0.142459	-0.422298	-0.384252	P00505;P00505-2	P00505;P00505-2	Aspartate aminotransferase, mitochondrial	GOT2	1213
21.6803741455078	17.4772415161133	24.1089286804199	22.1550521850586	23.0265483856201	20.9112281799316	22.0439357757568	23.25954246521	21.9829063415527								24	24	24	65.9	65.9	65.9	44.614	0	323.31	1215100000	83	0.175859	-0.942095	-0.463622	0.20764	0.397852	0.536669	0.270896	1.33995	0.676322	P00558;P00558-2;P07205	P00558;P00558-2	Phosphoglycerate kinase 1	PGK1	1214
20.5146064758301	18.101541519165	21.1475582122803	25.483362197876	25.3329601287842	24.4514255523682	22.1738662719727	22.0723152160645	22.4173812866211				+	+		DMSO_MG132IgG;MG132_MG132IgG	10	10	10	87.8	87.8	87.8	11.006	0	261.15	1828300000	173	2.20424	-5.16801	-5.26145	2.97696	-2.86806	-8.49178	1.15842	2.29995	2.46342	P01040;C9J0E4	P01040;C9J0E4	Cystatin-A;Cystatin-A, N-terminally processed	CSTA	1223
18.4172019958496	21.6542091369629	22.7858428955078	23.9841575622559	23.3490829467773	22.9165592193604	20.693790435791	21.485912322998	21.0750923156738					+		MG132_MG132IgG	6	6	3	20.4	20.4	10.2	37.654	0	96.238	1358400000	94	0.850978	-2.46418	-1.83178	2.42464	-2.33167	-6.05205	0.0336872	0.132514	0.0997201	P01876	P01876	Ig alpha-1 chain C region	IGHA1	1231
19.7959671020508	20.9214344024658	20.6050338745117	20.6590099334717	24.160924911499	23.0869617462158	22.5432357788086	23.0766754150391	22.2633876800537						+	MG132_DMSO	35	33	33	51.2	51.1	51.1	74.139	0	323.31	1824200000	122	0.943073	-2.19482	-2.01608	0.00241713	-0.00786591	-0.00740034	2.22045	2.18695	5.31659	P02545;P02545-2;P02545-6;P02545-3;Q3BDU5;P02545-5;P02545-4;Q5TCI8;A0A0C4DGC5;H0YAB0	P02545;P02545-2;P02545-6;P02545-3;Q3BDU5;P02545-5;P02545-4;Q5TCI8	Prelamin-A/C;Lamin-A/C	LMNA	1233
21.0821933746338	22.0959033966064	18.9617691040039	20.6016845703125	20.8399200439453	20.1145153045654	21.7258396148682	21.5497131347656	21.3465690612793					+		MG132_MG132IgG	15	15	15	24.9	24.9	24.9	84.87	0	197.59	551680000	60	0.0719373	0.194582	0.205317	1.88395	1.022	4.25908	0.372811	0.827419	0.889854	P02786;G3V0E5;F8WBE5;H7C3V5	P02786;G3V0E5	Transferrin receptor protein 1;Transferrin receptor protein 1, serum form	TFRC	1236
19.1019134521484	18.5302429199219	22.012056350708	22.3849010467529	22.1733169555664	21.6222991943359	21.4964351654053	20.6217613220215	20.1484260559082					+		MG132_MG132IgG	11	11	11	19.7	19.7	19.7	59.755	0	121.08	438240000	34	0.923976	-2.17877	-1.97758	1.33948	-1.30463	-2.86359	0.310837	0.874137	0.761399	P04040	P04040	Catalase	CAT	1241
25.4453754425049	23.797981262207	26.162540435791	25.4266872406006	25.308032989502	24.3776931762695	24.1831359863281	25.0490970611572	24.4394264221191								24	24	21	83	83	71.7	39.42	0	323.31	3440900000	200	0.0430687	0.0978279	0.126299	0.500169	-0.480251	-1.14489	0.317461	-0.578079	-0.775317	P04075;J3KPS3;P04075-2;H3BQN4;H3BPS8;H3BUH7;H3BR68;H3BR04;H3BMQ8;H3BU78;A0A087WXX2;P05062	P04075;J3KPS3;P04075-2;H3BQN4;H3BPS8	Fructose-bisphosphate aldolase A;Fructose-bisphosphate aldolase	ALDOA	1242
18.4358329772949	17.8051776885986	16.5501594543457	17.5699996948242	19.385196685791	17.8988971710205	17.8828582763672	17.0397109985352	25.7568702697754								27	27	27	69.4	69.4	69.4	38.714	0	323.31	2526300000	89	0.365095	-0.687641	-0.874059	0.275288	1.94178	0.685781	0.39199	2.62942	0.928905	P04083;Q5T3N1;Q5T3N0	P04083	Annexin A1	ANXA1	1244
18.7196559906006	17.0294075012207	21.7665233612061	18.319580078125	19.3018436431885	19.0549793243408	19.9235248565674	20.3515396118164	19.759241104126					+		MG132_MG132IgG	4	4	4	11.2	11.2	11.2	48.534	0	25.867	107780000	12	0.0689777	0.279728	0.197394	1.50573	1.1193	3.25565	0.236338	0.839573	0.600875	P04181;P04181-2	P04181;P04181-2	Ornithine aminotransferase, mitochondrial;Ornithine aminotransferase, hepatic form;Ornithine aminotransferase, renal form	OAT	1245
26.0407829284668	28.812162399292	27.8843097686768	28.0481719970703	29.6949634552002	27.8186664581299	28.1204051971436	27.5951271057129	27.8891353607178								82	3	2	73.6	3.5	1.8	60.066	0	64.974	89891000000	242	0.395332	-0.941516	-0.935682	0.461929	-0.652378	-1.06922	0.12802	0.289138	0.348983	P04259	P04259	Keratin, type II cytoskeletal 6B	KRT6B	1246
26.4696254730225	24.3030586242676	27.6296482086182	26.0596351623535	26.8388195037842	25.6598968505859	26.003267288208	25.4371109008789	25.717041015625								26	26	26	85.1	85.1	85.1	36.053	0	323.31	9747200000	463	0.0166827	-0.0520064	-0.050273	0.538345	-0.466977	-1.21991	0.157275	-0.414971	-0.419819	P04406;P04406-2;E7EUT5;O14556	P04406;P04406-2;E7EUT5	Glyceraldehyde-3-phosphate dehydrogenase	GAPDH	1249
20.3693294525146	21.530029296875	19.352897644043	22.0797863006592	27.7937107086182	21.1085300445557	23.60817527771	24.1518211364746	22.7036437988281						+	MG132_DMSO	15	15	15	64.9	64.9	64.9	22.782	0	323.31	9811500000	79	0.676262	-3.24326	-1.48894	0.0272526	-0.172796	-0.0812089	1.81138	3.07046	4.05289	P04792;C9J3N8;F8WE04	P04792	Heat shock protein beta-1	HSPB1	1251
17.9750957489014	17.8587074279785	17.0364246368408	18.1365165710449	18.0806922912598	17.7868385314941	19.5681858062744	20.8321361541748	20.7430400848389					+	+	MG132_DMSO;MG132_MG132IgG	3	3	3	12.5	12.5	12.5	35.716	0	27.832	45827000	5	0.528697	-0.37794	-1.20099	2.31467	2.37977	5.6463	2.26802	2.75771	5.48107	P04818;P04818-3;P04818-2	P04818;P04818-3;P04818-2	Thymidylate synthase	TYMS	1252
21.0625	20.9312801361084	21.6104965209961	17.521125793457	18.5117416381836	18.7653751373291	20.2022762298584	20.7719306945801	20.1888198852539				+	+	+	DMSO_MG132IgG;MG132_DMSO;MG132_MG132IgG	12	12	12	24.9	24.9	24.9	68.569	0	161.1	311470000	45	2.60756	2.93534	6.78124	2.12132	2.12159	4.98642	1.34382	-0.81375	-2.87349	P04843;B7Z4L4;F8WF32	P04843;B7Z4L4	Dolichyl-diphosphooligosaccharide--protein glycosyltransferase subunit 1	RPN1	1254
23.5332641601563	18.8571510314941	24.4257926940918	16.4104194641113	18.2131271362305	22.8235511779785	23.8535766601563	22.9464950561523	22.6649017333984								14	14	7	48.2	48.2	29.3	40.45	0	323.31	3759400000	103	0.53485	3.12304	1.21306	0.965657	4.00596	2.06182	0.191839	0.882922	0.500626	P04899;P04899-4;P04899-6;P04899-3;P04899-5;P04899-2	P04899;P04899-4;P04899-6;P04899-3;P04899-5;P04899-2	Guanine nucleotide-binding protein G(i) subunit alpha-2	GNAI2	1256
23.2374954223633	22.8247566223145	21.5069770812988	20.3259735107422	19.2198677062988	20.5744094848633	22.6249542236328	22.7303657531738	22.3594436645508				+	+		DMSO_MG132IgG;MG132_MG132IgG	22	22	21	29.3	29.3	28	109.55	0	323.31	1827200000	185	1.68859	2.48299	3.71948	2.37812	2.5315	5.87755	0.0306292	0.0485115	0.0909521	P05023-3;P05023-4;P05023;P05023-2;M0R116;A0A0A0MT26;P13637;P13637-2;P13637-3;B1AKY9;P50993;H0Y7C1;Q13733;E9PRA5;Q5TC01;M0QXF2;P20648;Q5TC02;Q5TC05	P05023-3;P05023-4;P05023;P05023-2	Sodium/potassium-transporting ATPase subunit alpha-1	ATP1A1	1257
17.9361801147461	22.3349990844727	22.8288669586182	23.2475833892822	23.903434753418	23.1375560760498	22.1560401916504	21.8911170959473	20.8798694610596					+		MG132_MG132IgG	15	15	15	44.4	44.4	44.4	34.735	0	111.56	764780000	66	0.693698	-2.39618	-1.52293	1.76158	-1.78718	-3.9154	0.140667	0.608994	0.379907	P05089;P05089-2;P05089-3	P05089;P05089-2;P05089-3	Arginase-1	ARG1	1259
16.99680519104	21.9418830871582	22.5362091064453	24.5583572387695	27.0120124816895	23.8777370452881	23.0199642181396	21.2476558685303	22.84255027771								5	5	5	40.9	40.9	40.9	10.834	0	101.94	2015400000	147	1.09655	-4.65774	-2.33212	1.1813	-2.77931	-2.51264	0.436556	1.87842	1.01865	P05109	P05109	Protein S100-A8;Protein S100-A8, N-terminally processed	S100A8	1260
22.0441017150879	20.3037414550781	24.6400871276855	23.7973880767822	18.4419574737549	18.0018520355225	20.0042915344238	22.378116607666	19.8584632873535								14	5	5	50	24.2	24.2	32.852	0	31.034	1310500000	49	0.42725	2.24891	1.00001	0.119435	0.666558	0.327711	0.454225	-1.58235	-1.0539	P05141	P05141	ADP/ATP translocase 2;ADP/ATP translocase 2, N-terminally processed	SLC25A5	1262
22.3640193939209	17.5488033294678	21.6560440063477	21.6861572265625	20.854907989502	21.3968639373779	21.3798885345459	22.2747497558594	19.008975982666								8	8	8	37.5	37.5	37.5	36.112	0	96.226	348350000	25	0.199994	-0.789687	-0.519293	0.158589	-0.424772	-0.422947	0.0714128	0.364916	0.203916	P05198;G3V4T5;H0YJS4	P05198;G3V4T5;H0YJS4	Eukaryotic translation initiation factor 2 subunit 1	EIF2S1	1265
24.9974002838135	22.7680988311768	26.2113189697266	24.7751007080078	24.4750022888184	24.6829795837402	25.8127918243408	25.4743213653564	25.501485824585					+		MG132_MG132IgG	16	16	16	62.5	62.5	62.5	34.273	0	323.31	5677000000	165	0.00471672	0.0145785	0.0144032	2.60899	0.951839	6.78721	0.389683	0.93726	0.924224	P05388;F8VWS0;P05388-2;F8VW21;F8VU65;Q8NHW5;F8VZS0;F8VPE8;G3V210;F8VQY6;F8VRK7;F8VS58;F8W1K8;F8VWV4	P05388;F8VWS0;P05388-2;F8VW21;F8VU65;Q8NHW5;F8VZS0;F8VPE8;G3V210;F8VQY6;F8VRK7	60S acidic ribosomal protein P0;60S acidic ribosomal protein P0-like	RPLP0;RPLP0P6	1268
18.7535266876221	19.2876930236816	17.3108654022217	20.5687618255615	20.4915008544922	22.2788372039795	21.5742244720459	20.2622413635254	20.5071716308594				+		+	DMSO_MG132IgG;MG132_DMSO	3	3	3	13	13	13	35.675	0	86.861	102200000	10	1.486	-2.66234	-3.20775	0.17778	-0.331821	-0.468102	1.50785	2.33052	3.26083	P05412	P05412	Transcription factor AP-1	JUN	1269
21.9207439422607	22.2764530181885	22.6186065673828	18.7236576080322	19.1598243713379	18.5181217193604	16.4637832641602	19.092113494873	19.9169807434082				+		+	DMSO_MG132IgG;MG132_DMSO	5	5	5	13	13	13	46.836	0	60.47	250460000	24	3.63602	3.4714	12.5606	0.105451	-0.309575	-0.29254	1.6294	-3.78098	-3.56529	P05455;E9PGX9;E9PFL9;E7ERC4	P05455	Lupus La protein	SSB	1271
17.5291385650635	18.6507396697998	18.2814693450928	17.3386306762695	18.9222679138184	18.4936485290527	22.0790061950684	21.4650821685791	21.9815826416016					+	+	MG132_DMSO;MG132_MG132IgG	24	23	17	65.3	63.7	50.5	48.057	0	323.31	1220800000	80	0.0586636	-0.0977332	-0.169476	2.66891	3.59037	7.04217	3.19545	3.68811	9.67892	P05783;F8VZY9;CON__H-INV:HIT000015463	P05783;F8VZY9	Keratin, type I cytoskeletal 18	KRT18	1274
16.7403297424316	18.2154197692871	17.8942241668701	18.6718158721924	18.0453395843506	18.330249786377	18.3726692199707	18.5372333526611	18.2121448516846								6	2	2	12.2	4.6	4.6	54.513	0	13.796	85509000	9	0.690258	-0.732477	-1.51622	0.0415343	0.0248807	0.121984	0.761329	0.757358	1.65509	P06241-3;P06241-2;P06241;E5RK23;E5RFM4;E5RHF7;E5RGM6;E5RI25;E5RFM0;E5RGT0;E5RH71;E5RIX5;E5RFS5	P06241-3;P06241-2;P06241	Tyrosine-protein kinase Fyn	FYN	1275
21.6010494232178	21.5274066925049	20.3000583648682	20.4113159179688	22.3455142974854	22.3944053649902	22.7360553741455	21.1482410430908	22.0226936340332								26	26	11	36.1	36.1	19.4	80.64	0	323.31	5499100000	203	0.300036	-0.57424	-0.738592	0.114578	0.251918	0.315571	0.592054	0.826159	1.32489	P06396-2;A0A0A0MS51;A0A0A0MT01;P06396-4;P06396-3;P06396;Q5T0I0;Q5T0I1;A0A0U1RQL8;REV__H0YJM7;REV__Q6TDU7-4;REV__Q6TDU7-2;REV__Q6TDU7-3;REV__Q6TDU7;REV__F8W8F9	P06396-2;A0A0A0MS51;A0A0A0MT01;P06396-4;P06396-3;P06396	Gelsolin	GSN	1276
22.3078594207764	23.1018142700195	24.5026988983154	20.564115524292	23.2299919128418	17.8653125762939	23.3262195587158	23.7136631011963	23.9499359130859								24	24	24	61.4	61.4	61.4	56.559	0	323.31	1787500000	144	0.754186	2.75098	1.64109	0.932416	3.11013	1.99458	0.208471	0.359149	0.538551	P06576;H0YH81;F8W079;F8W0P7;H0YI37	P06576;H0YH81;F8W079	ATP synthase subunit beta, mitochondrial;ATP synthase subunit beta	ATP5B	1277
18.1273193359375	18.1216068267822	18.5397548675537	24.2662086486816	27.5518608093262	23.1298274993896	23.0632724761963	20.9541130065918	22.8497066497803				+		+	DMSO_MG132IgG;MG132_DMSO	7	7	7	52.6	52.6	52.6	13.242	0	280.7	3251300000	102	2.13802	-6.71974	-5.04089	0.841546	-2.6936	-1.81308	2.37941	4.02614	5.88232	P06702	P06702	Protein S100-A9	S100A9	1278
24.7274398803711	24.9697418212891	26.3078765869141	22.5464668273926	25.7542476654053	23.5215721130371	24.1104431152344	25.330774307251	24.8317108154297								32	32	29	80.2	80.2	71.7	47.168	0	323.31	5412100000	302	0.581436	1.39426	1.30417	0.3322	0.816881	0.806114	0.403942	-0.577377	-0.953102	P06733;P06733-2;K7EM90	P06733;P06733-2	Alpha-enolase	ENO1	1281
28.8026103973389	26.3573970794678	29.1512451171875	28.8830871582031	28.6271800994873	30.067663192749	29.2145175933838	29.1362857818604	29.1351852416992								12	12	12	48.3	48.3	48.3	28.4	0	323.31	43216000000	149	0.480439	-1.08889	-1.10592	0.0230369	-0.0306473	-0.0689509	0.529946	1.05825	1.20344	P06748-3;P06748-2;P06748;E5RI98;E5RGW4	P06748-3;P06748-2;P06748	Nucleophosmin	NPM1	1282
26.2447776794434	27.6245670318604	25.7508029937744	24.693172454834	23.8290023803711	25.685546875	26.0380630493164	25.1162052154541	23.2322044372559								31	31	8	75.4	75.4	17.7	29.032	0	323.31	14563000000	300	1.09323	1.80414	2.32514	0.0201564	0.0595837	0.0605145	0.808565	-1.74456	-1.74791	P06753-2;A0A087WWU8;Q5HYB6;P06753-3;P06753-6;Q5VU61;P06753-5;P06753-4;D6R904;P06753-7;D6RFM2	P06753-2;A0A087WWU8;Q5HYB6;P06753-3;P06753-6;Q5VU61;P06753-5;P06753-4	Tropomyosin alpha-3 chain	TPM3;DKFZp686J1372	1283
23.012056350708	23.2369556427002	26.0460605621338	24.3908042907715	24.2568111419678	23.3368797302246	24.0595321655273	24.5616836547852	24.4804363250732								17	16	16	60.8	57.2	57.2	36.638	0	323.31	2632300000	150	0.0339402	0.103526	0.100443	0.435987	0.372386	1.01751	0.0974195	0.26886	0.272031	P07195;A8MW50;C9J7H8;F5H793	P07195;A8MW50	L-lactate dehydrogenase B chain;L-lactate dehydrogenase	LDHB	1286
21.7699565887451	22.0864753723145	21.8123722076416	20.4114208221436	21.3134059906006	22.4440479278564	23.7400569915771	24.1420345306396	23.269136428833					+	+	MG132_DMSO;MG132_MG132IgG	22	19	19	36.5	33.1	33.1	61.516	0	272.08	4346100000	156	0.347791	0.499976	0.838446	1.65736	2.32745	3.63763	2.59821	1.82747	6.74222	P07196;A0A087X0W2	P07196;A0A087X0W2	Neurofilament light polypeptide	NEFL	1287
18.1460571289063	18.4306316375732	18.826099395752	17.9908924102783	17.4740715026855	20.3135166168213	19.9554634094238	20.2514171600342	21.0133171081543						+	MG132_DMSO	6	6	6	12.7	12.7	12.7	65.171	0	46.455	331380000	19	0.0479326	-0.125231	-0.139896	0.912246	1.81391	1.95401	2.19103	1.93914	5.21686	P07199	P07199	Major centromere autoantigen B	CENPB	1288
21.9416313171387	23.2304916381836	20.9499187469482	22.5353546142578	25.6862163543701	20.6979522705078	23.4387283325195	22.3498935699463	18.7685585021973								9	9	9	28.9	28.9	28.9	44.552	0	70.509	804230000	47	0.22833	-0.932494	-0.58311	0.289929	-1.45411	-0.717122	0.122324	-0.52162	-0.334897	P07339;H7C469;C9JH19;H7C1V0;F8WD96;F8W787	P07339;H7C469;C9JH19	Cathepsin D;Cathepsin D light chain;Cathepsin D heavy chain	CTSD	1290
21.9386920928955	23.6821746826172	24.327522277832	24.244161605835	25.685733795166	23.125057220459	24.7931270599365	21.9751224517822	22.0857944488525								31	31	31	77.3	77.3	77.3	38.604	0	323.31	4361400000	202	0.430522	-1.03552	-1.00657	0.520127	-1.4003	-1.18416	0.11356	-0.364782	-0.313017	P07355;P07355-2;H0YN42;H0YMD0;H0YMU9;A6NMY6;H0YKS4;H0YM50;H0YNP5;H0YN28;H0YL33;H0YMM1;H0YKZ7;H0YLV6;H0YMT9;H0YKX9;H0YNA0;H0YKL9;H0YMW4;H0YKV8;H0YN52;H0YMD9;H0YKN4;H0YNB8;H0YLE2	P07355;P07355-2;H0YN42;H0YMD0;H0YMU9;A6NMY6;H0YKS4;H0YM50;H0YNP5	Annexin A2;Annexin;Putative annexin A2-like protein	ANXA2;ANXA2P2	1291
22.9115200042725	19.3911018371582	24.4096984863281	22.2006912231445	23.1038799285889	18.9036026000977	24.0915203094482	24.1758460998535	24.608060836792								25	5	4	65.5	20.2	16.7	47.766	0	170.4	5025900000	107	0.159817	0.834716	0.425862	1.05523	2.88908	2.24576	0.616855	2.05437	1.37323	Q5JP53;P07437;Q5ST81;A6NNZ2;G3V2A3;Q9H4B7;M0R1I1;G3V5W4;G3V2R8;G3V3R4;G3V2N6	Q5JP53;P07437;Q5ST81	Tubulin beta chain	TUBB	1293
24.5612754821777	24.1829853057861	23.3828449249268	19.0643653869629	22.0946807861328	22.7822284698486	23.4588890075684	23.2840442657471	23.4603900909424								29	29	29	27.6	27.6	27.6	170.59	0	323.31	2476600000	110	1.07444	2.72861	2.28578	0.847704	2.08735	1.82529	0.845222	-0.641261	-1.82037	P07814;V9GYZ6;V9GZ76	P07814;V9GYZ6	Bifunctional glutamate/proline--tRNA ligase;Glutamate--tRNA ligase;Proline--tRNA ligase	EPRS	1296
26.5478820800781	27.0147819519043	24.8639125823975	24.7970924377441	25.0791187286377	24.2026958465576	25.4697971343994	25.5978984832764	25.9573287963867					+		MG132_MG132IgG	41	22	22	56.7	33.3	33.3	84.659	0	323.31	8199200000	208	0.966337	1.44922	2.0632	1.52799	0.982039	3.31019	0.28099	-0.467184	-0.698021	P07900;P07900-2;G3V2J8;Q14568;Q58FG0;Q58FG1	P07900;P07900-2	Heat shock protein HSP 90-alpha	HSP90AA1	1298
27.7380867004395	27.8139667510986	25.8189716339111	26.8589916229248	26.6408596038818	25.976245880127	27.1117763519287	27.3778247833252	27.2272911071777								44	44	23	63.8	63.8	38.3	83.263	0	323.31	26250000000	578	0.376019	0.631643	0.896406	1.26783	0.746932	2.70219	0.0608414	0.115289	0.175412	P08238;Q58FF7;Q58FF8	P08238	Heat shock protein HSP 90-beta	HSP90AB1	1304
17.3562278747559	18.6038036346436	19.6103076934814	17.7166843414307	17.4204978942871	17.3383274078369	20.3204746246338	20.57883644104	20.29860496521					+	+	MG132_DMSO;MG132_MG132IgG	8	8	8	15.9	15.9	15.9	62.168	0	48.954	176170000	16	0.711864	1.03161	1.55836	4.42643	2.90747	19.9219	1.33367	1.87586	2.85034	P08243-2;P08243;P08243-3;F8WEJ5;C9J057;C9JLN6;C9JM09;C9JT45	P08243-2;P08243;P08243-3;F8WEJ5	Asparagine synthetase [glutamine-hydrolyzing]	ASNS	1305
22.5033187866211	23.5755405426025	17.5336132049561	21.7039604187012	22.163553237915	23.5747318267822	22.7548084259033	22.8142700195313	17.89599609375								6	6	4	27.1	27.1	20.4	25.486	0	41.82	1015100000	31	0.26175	-1.27659	-0.656535	0.314428	-1.32572	-0.76895	0.00651736	-0.0491327	-0.0198613	P08579	P08579	U2 small nuclear ribonucleoprotein B	SNRPB2	1308
22.61279296875	22.4745197296143	22.0032291412354	18.0683479309082	17.8072757720947	22.4439716339111	21.3675174713135	22.4003868103027	20.2045478820801								9	9	9	17.1	17.1	17.1	50.617	0	91.899	448360000	36	0.900028	2.92365	1.92952	0.505015	1.88429	1.15444	0.719611	-1.03936	-1.57349	P08621-2;P08621;P08621-3;M0QYR1;P08621-4;M0QX04	P08621-2;P08621;P08621-3;M0QYR1	U1 small nuclear ribonucleoprotein 70 kDa	SNRNP70	1309
29.6736583709717	29.8708248138428	30.474889755249	29.9984645843506	29.8319969177246	28.6061134338379	31.3126792907715	30.825325012207	31.3709316253662					+	+	MG132_DMSO;MG132_MG132IgG	63	62	58	90.3	88.8	85.2	53.651	0	323.31	922230000000	2735	0.454002	0.527599	1.05346	1.63637	1.69079	3.58324	1.76352	1.16319	3.92069	P08670;B0YJC4;B0YJC5;Q5JVS8;P17661;H7C5W5;P41219;P41219-2;F8W835	P08670;B0YJC4	Vimentin	VIM	1310
18.5103015899658	18.1362018585205	24.1679077148438	17.748477935791	18.0019359588623	17.5178031921387	23.0629940032959	22.0951309204102	22.5639991760254					+		MG132_MG132IgG	12	7	7	37.3	22.3	22.3	40.532	0	137.15	2104000000	45	0.572053	2.5154	1.28585	3.98618	4.81797	15.4192	0.511985	2.30257	1.16815	P08754;P11488;P19087;A8MTJ3;A0A087WTB6;A2A2R6;A0A087WZE5;P38405-3;P38405;P38405-2	P08754	Guanine nucleotide-binding protein G(k) subunit alpha	GNAI3	1311
21.0710372924805	22.4960441589355	22.6770420074463	17.4978408813477	19.1682834625244	18.3699474334717	21.0607204437256	22.2984085083008	17.9479999542236				+			DMSO_MG132IgG	8	8	8	45.6	45.6	45.6	35.936	0	323.31	272570000	27	2.2255	3.73602	5.33386	0.688869	2.09035	1.51351	0.519908	-1.64566	-1.18373	P08758;E9PHT9;D6RBL5;D6RBE9;D6RCN3	P08758;E9PHT9;D6RBL5;D6RBE9	Annexin A5;Annexin	ANXA5	1312
24.3749103546143	25.1225776672363	17.5009078979492	22.7199211120605	22.9237747192383	23.1804065704346	24.1243152618408	24.4512996673584	18.7408924102783								6	6	6	25.2	25.2	25.2	23.662	0	79.415	2455900000	60	0.0890946	-0.608569	-0.25052	0.0969155	-0.502532	-0.270736	0.0114661	0.106037	0.0347504	P09496-2;P09496-4;P09496-3;P09496;F8WF69;P09496-5;C9J8P9	P09496-2;P09496-4;P09496-3;P09496;F8WF69;P09496-5	Clathrin light chain A	CLTA	1319
20.6941299438477	22.6549739837646	18.0477123260498	21.4161186218262	21.9096908569336	22.7796058654785	21.8243083953857	22.7806072235107	18.1689758300781								9	9	9	32.5	32.5	32.5	28.415	0	111.77	1027300000	52	0.490911	-1.56953	-1.12662	0.310309	-1.11051	-0.760287	0.0838507	0.459025	0.236832	P09661;H0YLR3;H0YMA0;H0YKK0	P09661;H0YLR3;H0YMA0	U2 small nuclear ribonucleoprotein A	SNRPA1	1324
23.3578338623047	24.4633235931396	21.2676239013672	18.8911800384521	22.9703903198242	24.7876071929932	24.4188613891602	24.8911991119385	24.5422096252441								31	31	31	33.7	33.7	33.7	113.08	0	323.31	4196000000	202	0.153521	0.813201	0.410864	0.616583	2.40103	1.3727	0.771789	1.58783	1.6756	P09874;Q5VX84;Q5VX85	P09874	Poly [ADP-ribose] polymerase 1	PARP1	1325
19.2939205169678	19.2957592010498	19.9269580841064	18.6261024475098	18.7203788757324	16.5354099273682	18.4234809875488	19.7671699523926	19.501350402832								5	5	5	11.8	11.8	11.8	57.299	0	44.618	87951000	16	0.973419	1.54492	2.0776	0.704083	1.27004	1.54318	0.233844	-0.274879	-0.595354	P09960-3;P09960-2;P09960-4;P09960	P09960-3;P09960-2;P09960-4;P09960	Leukotriene A-4 hydrolase	LTA4H	1326
23.2534961700439	18.0826244354248	18.0289516448975	18.9671783447266	18.378210067749	22.0281677246094	22.6051921844482	23.8548126220703	20.8993282318115								4	4	4	15	15	15	27.872	0	102.3	467650000	25	0.000445369	-0.00282796	-0.00136663	0.873168	2.66193	1.87589	0.619662	2.66475	1.3787	P0DN76;Q01081;Q8WU68-3;Q8WU68;Q01081-2;K7EJH3;K7EJM7;M0QYK5;M0R2N4;Q01081-3;Q8WU68-2;Q01081-4	P0DN76;Q01081;Q8WU68-3;Q8WU68;Q01081-2;K7EJH3;K7EJM7;M0QYK5;M0R2N4;Q01081-3;Q8WU68-2	Splicing factor U2AF 35 kDa subunit;Splicing factor U2AF 26 kDa subunit	U2AF1;U2AF1L4	1333
17.8555431365967	17.729528427124	17.7186698913574	18.4541893005371	18.6427783966064	19.2428092956543	19.8193435668945	21.0040168762207	19.7024230957031				+	+	+	DMSO_MG132IgG;MG132_DMSO;MG132_MG132IgG	4	4	4	7.3	7.3	7.3	60.586	0	34.285	196570000	20	1.85839	-1.01201	-4.18563	1.36122	1.39534	2.91342	2.34567	2.40735	5.75832	P0DN79;P35520;P35520-2;H7C2H4;H7C1W6;H7C2W0	P0DN79;P35520;P35520-2;H7C2H4	Cystathionine beta-synthase	CBS	1334
18.6398067474365	18.2682685852051	19.4643745422363	20.8058547973633	24.364128112793	22.8332176208496	19.0514163970947	21.3988475799561	19.7453556060791				+			DMSO_MG132IgG	6	6	6	56.5	56.5	56.5	9.4519	0	76.738	442050000	56	1.62681	-3.87692	-3.55863	0.98079	-2.60253	-2.09261	0.749586	1.27439	1.63209	P10599-2;P10599	P10599-2;P10599	Thioredoxin	TXN	1338
26.505033493042	26.4148693084717	26.9215030670166	24.6102046966553	24.6742763519287	24.0493469238281	24.4197616577148	26.1669311523438	25.7198619842529				+			DMSO_MG132IgG	39	39	39	68.8	68.8	68.8	61.054	0	323.31	9737300000	373	2.99635	2.16919	8.59144	0.818931	0.990909	1.76836	1.01131	-1.17828	-2.15504	P10809;E7ESH4;E7EXB4;P10809-2;C9JL25;C9JL19;C9JCQ4;C9J0S9	P10809	60 kDa heat shock protein, mitochondrial	HSPD1	1342
25.3600788116455	25.0442276000977	23.2841854095459	24.2006015777588	24.1810131072998	23.5808391571045	24.0647201538086	24.5155696868896	24.4231014251709								35	33	33	53.5	53.5	53.5	72.332	0	323.31	8272100000	323	0.353276	0.575346	0.849763	0.637427	0.346979	1.4133	0.126758	-0.228367	-0.345872	P11021	P11021	78 kDa glucose-regulated protein	HSPA5	1343
28.1583652496338	29.0374774932861	28.5239887237549	28.449197769165	28.2392711639404	28.6625137329102	29.1676063537598	29.0634517669678	29.1755752563477					+		MG132_MG132IgG	43	43	13	69.2	69.2	29.3	70.897	0	323.31	125520000000	1283	0.163614	0.12295	0.434859	2.23838	0.685217	5.37813	1.0251	0.562267	2.18342	P11142;E9PKE3;E9PNE6;P11142-2;A8K7Q2;E9PLF4;E9PQQ4;E9PQK7;E9PK54;E9PS65;E9PPY6;E9PN25;E9PM13;E9PI65	P11142;E9PKE3;E9PNE6;P11142-2;A8K7Q2	Heat shock cognate 71 kDa protein	HSPA8	1344
18.0247230529785	19.2017021179199	19.5930633544922	17.9065589904785	17.34690284729	17.7642784118652	20.3940391540527	20.3095245361328	20.8524723052979					+	+	MG132_DMSO;MG132_MG132IgG	6	6	6	12.3	12.3	12.3	52.221	0	38.223	131420000	15	1.19066	1.26725	2.53287	3.55238	2.8461	11.9574	1.46372	1.57885	3.15411	P11172;P11172-3;P11172-2;E9PFD2;P11172-4;F2Z3P2;F2Z303;F8WDG4	P11172;P11172-3;P11172-2;E9PFD2;P11172-4	Uridine 5-monophosphate synthase;Orotate phosphoribosyltransferase;Orotidine 5-phosphate decarboxylase	UMPS	1346
18.1878833770752	17.3988361358643	18.0523834228516	18.2965354919434	17.6959819793701	18.3360347747803	19.4651126861572	20.6275615692139	20.1216144561768					+	+	MG132_DMSO;MG132_MG132IgG	5	5	5	22	22	22	37.2	0	29.904	74685000	11	0.29072	-0.229816	-0.718806	2.11482	1.96191	4.96536	2.2085	2.19173	5.27592	P11177-2;P11177;P11177-3;F8WF02;C9J634	P11177-2;P11177;P11177-3;F8WF02;C9J634	Pyruvate dehydrogenase E1 component subunit beta, mitochondrial	PDHB	1347
22.6653575897217	23.3337440490723	21.881103515625	19.2557067871094	23.4249591827393	25.9614639282227	24.9366092681885	25.4808368682861	25.4610767364502						+	MG132_DMSO	47	47	36	33.5	33.5	26.8	174.38	0	323.31	5687800000	229	0.0433279	-0.253975	-0.127027	0.542905	2.41213	1.22885	2.36962	2.66611	5.84614	P11388;P11388-2;P11388-3;P11388-4	P11388;P11388-2;P11388-3;P11388-4	DNA topoisomerase 2-alpha	TOP2A	1350
22.6149959564209	22.8644428253174	20.9950714111328	22.5921325683594	22.6507740020752	22.0221843719482	22.7020587921143	23.3749103546143	23.0811214447021								26	26	26	35.1	35.1	35.1	101.56	0	323.31	1131200000	111	0.159664	-0.263527	-0.425501	1.06094	0.631	2.25763	0.655558	0.894527	1.44861	P11586;F5H2F4	P11586;F5H2F4	C-1-tetrahydrofolate synthase, cytoplasmic;Methylenetetrahydrofolate dehydrogenase;Methenyltetrahydrofolate cyclohydrolase;Formyltetrahydrofolate synthetase;C-1-tetrahydrofolate synthase, cytoplasmic, N-terminally processed	MTHFD1	1352
28.0389957427979	28.8642559051514	25.8236198425293	26.5192642211914	26.3475475311279	25.9763774871826	27.7417545318604	27.4807758331299	27.3857440948486					+		MG132_MG132IgG	43	43	30	63.5	63.5	46.5	70.67	0	323.31	46165000000	809	0.632812	1.29456	1.40431	2.54535	1.25503	6.52525	0.0143154	-0.0395323	-0.0432503	P11940;E7EQV3;E7ERJ7;P11940-2;A0A087WTT1;H0YAR2;Q9H361;H0YBN4;H0YAP2;H0YB75;Q4VXU2;E5RGH3;E5RJB9;H0YB86;H0YAS6;E5RH24;Q4VXU2-2;H0YAS7;E5RHG7;H0YAW6;H0YC10;E5RGC4;E5RFD8;Q96DU9-2;Q96DU9;E5RJM8	P11940;E7EQV3;E7ERJ7;P11940-2;A0A087WTT1;H0YAR2;Q9H361	Polyadenylate-binding protein 1;Polyadenylate-binding protein;Polyadenylate-binding protein 3	PABPC1;PABPC3	1354
22.2022171020508	21.6023635864258	22.9803276062012	22.6933212280273	22.6979084014893	23.542387008667	22.5250186920166	23.5924053192139	23.817045211792								13	13	13	79.7	79.7	79.7	28.768	0	231.85	785190000	80	0.664343	-0.716236	-1.46572	0.27405	0.333618	0.683117	0.866118	1.04985	1.86186	P12004	P12004	Proliferating cell nuclear antigen	PCNA	1355
18.3704357147217	20.1301879882813	20.4464740753174	19.3947067260742	19.4244155883789	18.3625965118408	19.0918941497803	20.1730422973633	19.9795265197754								7	7	7	16.9	16.9	16.9	50.156	0	85.944	111040000	15	0.330035	0.58846	0.801605	0.64369	0.687581	1.4255	0.0466901	0.0991217	0.136434	P12081-3;P12081-2;P12081-4;P12081;B4E1C5;B4DDD8;B3KWE1;E7ETE2;P49590-2;P49590;B4DQ67;D6RF05;D6RJE6	P12081-3;P12081-2;P12081-4;P12081;B4E1C5;B4DDD8;B3KWE1;E7ETE2	Histidine--tRNA ligase, cytoplasmic	HARS	1357
24.6918430328369	25.3015232086182	24.2783126831055	26.6737098693848	25.4785861968994	24.8498115539551	25.0108184814453	25.3278999328613	24.3394641876221								16	16	7	57	57	31.2	32.866	0	130.25	8383000000	201	0.675452	-0.910143	-1.48736	0.564827	-0.774642	-1.27173	0.118577	0.135501	0.325571	P12236;P12235;V9GYG0;Q9H0C2	P12236;P12235	ADP/ATP translocase 3;ADP/ATP translocase 3, N-terminally processed;ADP/ATP translocase 1	SLC25A6;SLC25A4	1358
21.692684173584	22.5391235351563	20.3992652893066	18.0563449859619	21.788911819458	23.9199810028076	22.8954677581787	24.7574043273926	24.3972816467285						+	MG132_DMSO	53	53	53	26.6	26.6	26.6	267.29	0	323.31	3408900000	196	0.0545893	0.288612	0.158311	0.6969	2.76164	1.52917	1.36856	2.47303	2.93032	P12270;P12270-2;Q5SWX9	P12270	Nucleoprotein TPR	TPR	1359
17.8437232971191	20.3766593933105	18.803861618042	23.5034885406494	24.4383487701416	23.1484107971191	21.0147476196289	20.9698638916016	21.5160026550293				+	+	+	DMSO_MG132IgG;MG132_DMSO;MG132_MG132IgG	7	7	7	51.4	51.4	51.4	16.572	0	49.399	479670000	76	2.31067	-4.68867	-5.63197	2.40707	-2.52988	-5.98563	1.3314	2.15879	2.84516	P12273	P12273	Prolactin-inducible protein	PIP	1360
20.8298149108887	17.3473510742188	23.7003879547119	23.1301097869873	22.7580051422119	22.4058742523193	22.3535327911377	22.3942222595215	23.3485431671143								13	13	13	38.1	38.1	38.1	42.644	0	323.31	1328800000	93	0.506293	-2.13881	-1.15695	0.0590314	-0.065897	-0.17048	0.483145	2.07291	1.11128	P12277;H0YJG0;G3V4N7;G3V461;G3V2I1	P12277;H0YJG0	Creatine kinase B-type	CKB	1361
21.6255130767822	21.6836318969727	16.983865737915	17.4004154205322	17.9195442199707	17.8045482635498	23.0531806945801	22.3768978118896	22.4339237213135					+		MG132_MG132IgG	36	22	22	48	29.8	29.8	103.06	0	323.31	1651000000	129	0.695739	2.3895	1.52691	4.28512	4.91316	18.3519	0.735947	2.52366	1.6054	P12814;P12814-3;P12814-2;P12814-4;H9KV75;H7C5W8;G3V2N5;H0YJW3;H0YJ11;G3V2W4;P35609-2;P35609;A0A087WSZ2;Q08043;G3V5M4;G3V2X9;G3V2E8;F6THM6;G3V380	P12814;P12814-3;P12814-2;P12814-4;H9KV75	Alpha-actinin-1	ACTN1	1364
21.1214256286621	22.1106662750244	22.5196533203125	22.2440586090088	23.2709903717041	23.3979339599609	23.4537506103516	23.8203601837158	23.7718296051025						+	MG132_DMSO	28	28	28	55.2	55.2	55.2	69.842	0	323.31	1974100000	138	0.88815	-1.05375	-1.90577	0.863413	0.710986	1.85648	1.82729	1.76473	4.09748	P12956;B1AHC9;P12956-2	P12956;B1AHC9;P12956-2	X-ray repair cross-complementing protein 6	XRCC6	1365
23.0642433166504	22.7235279083252	22.3633518218994	21.3879013061523	22.788215637207	22.6777954101563	23.1408653259277	23.25954246521	23.4955806732178								27	27	27	46.2	46.2	46.2	82.704	0	323.31	2106900000	115	0.366617	0.432404	0.877179	1.03197	1.01403	2.19757	1.20091	0.581622	2.55511	P13010;C9JZ81;H7C0H9	P13010	X-ray repair cross-complementing protein 5	XRCC5	1366
17.3060989379883	17.5720920562744	16.7014350891113	17.4239330291748	18.3430213928223	18.6762638092041	20.4319629669189	20.8381519317627	20.6378555297852					+	+	MG132_DMSO;MG132_MG132IgG	7	7	7	20.8	20.8	20.8	49.973	0	117.94	170760000	22	0.984469	-0.954531	-2.10011	2.49929	2.48825	6.3411	3.58147	3.44278	12.164	P13489;H0YCR7;E9PMJ3;E9PLZ3;E9PIM9;E9PMA9;E9PMN0;E9PIK5	P13489;H0YCR7	Ribonuclease inhibitor	RNH1	1368
26.5553035736084	26.4444751739502	23.838171005249	25.6211471557617	25.451078414917	24.5792865753174	25.3590412139893	26.0695838928223	25.694953918457								42	42	41	59	59	57.8	95.337	0	323.31	10791000000	428	0.156785	0.395479	0.418654	0.570644	0.490689	1.2831	0.0353569	0.0952098	0.104485	P13639	P13639	Elongation factor 2	EEF2	1370
21.0182838439941	22.0152587890625	17.1028900146484	18.1660041809082	17.2931365966797	16.9387760162354	19.1506595611572	21.0782890319824	20.7035388946533					+		MG132_MG132IgG	11	11	11	22.9	22.9	22.9	72.932	0	82.689	309280000	33	0.769886	2.57951	1.67187	1.8286	2.84486	4.10117	0.0569168	0.265352	0.164699	P13667	P13667	Protein disulfide-isomerase A4	PDIA4	1371
24.1478691101074	24.541088104248	24.529993057251	18.1055564880371	19.0336494445801	19.0033702850342	23.563138961792	24.5338001251221	23.7496013641357				+	+		DMSO_MG132IgG;MG132_MG132IgG	27	27	22	48.4	48.4	41.4	70.81	0	323.31	2915900000	191	4.17467	5.69212	17.2098	3.60034	5.23465	12.2998	0.636134	-0.45747	-1.41078	P13797;A0A0A0MSQ0;P13797-3;P13797-2;U3KQI3;H7C4N2;Q5TBN3;Q14651;C9JAM8	P13797;A0A0A0MSQ0;P13797-3;P13797-2	Plastin-3	PLS3	1376
17.9953479766846	19.3424453735352	17.6535243988037	17.2611408233643	17.1135482788086	18.1401615142822	18.7874946594238	18.625602722168	18.2681941986084					+		MG132_MG132IgG	3	3	3	5.2	5.2	5.2	76.482	0	20.172	77528000	10	0.610024	0.825489	1.35992	1.38606	1.05548	2.97085	0.160545	0.229991	0.427592	P13807-2;P13807	P13807-2;P13807	Glycogen [starch] synthase, muscle	GYS1	1378
21.4634857177734	21.2599449157715	21.3046321868896	17.8683433532715	17.2814540863037	17.6661510467529	20.3797302246094	20.9953479766846	21.4181804656982				+	+		DMSO_MG132IgG;MG132_MG132IgG	5	5	5	16.5	16.5	16.5	43.066	0	42.787	362550000	34	4.47041	3.73737	20.4369	3.17817	3.32577	9.57971	0.598492	-0.411601	-1.33744	P13861-2;P13861;H7C330;C9J830;P31323	P13861-2;P13861;H7C330	cAMP-dependent protein kinase type II-alpha regulatory subunit	PRKAR2A	1379
18.5790977478027	19.7119960784912	17.0570545196533	19.1752624511719	18.4849681854248	18.4129276275635	19.8497257232666	18.2142810821533	19.1971740722656								6	6	6	22.1	22.1	22.1	41.439	0	74.206	211020000	27	0.108239	-0.24167	-0.299606	0.301566	0.396008	0.741831	0.284374	0.637678	0.705264	P14373-2;P14373;A0A0G2JIZ4;H0Y551	P14373-2;P14373;A0A0G2JIZ4	Zinc finger protein RFP	TRIM27	1383
23.7457084655762	24.8756313323975	25.958080291748	22.692045211792	25.0664463043213	21.5261173248291	24.2637042999268	24.996021270752	24.4849281311035								46	46	46	81.4	81.4	81.4	57.936	0	323.31	5673400000	297	0.653414	1.76494	1.44444	0.629192	1.48668	1.39726	0.154217	-0.278255	-0.412527	P14618;P14618-3;P14618-2;B4DNK4;H3BTN5;H3BQ34;H3BR70;H3BUW1;H3BTJ2;H3BT25;H3BU13;H3BN34;H3BQZ3;P30613-2;P30613	P14618;P14618-3;P14618-2;B4DNK4;H3BTN5;H3BQ34;H3BR70	Pyruvate kinase PKM;Pyruvate kinase	PKM	1384
25.0775718688965	25.5453948974609	19.3262767791748	24.1958045959473	23.4780311584473	22.9836540222168	23.1671886444092	23.9799785614014	24.1518211364746								23	21	21	27.6	26.2	26.2	92.468	0	323.31	2305200000	135	0.0395112	-0.236082	-0.116276	0.174334	0.213833	0.460061	0.0783856	0.449915	0.222448	P14625;Q96GW1;F8W026;H0YIV0;Q58FF3;F8VPC7	P14625	Endoplasmin	HSP90B1	1385
23.3808650970459	24.7253093719482	24.6761054992676	18.3893966674805	23.508695602417	24.661828994751	23.8793277740479	22.1201591491699	20.9918918609619								12	12	10	47.6	47.6	36.1	22.764	0	165.78	3298000000	134	0.451772	2.07412	1.04902	0.0228472	0.143819	0.0683969	0.952519	-1.9303	-2.03518	P14649;F8W1I5;F8VSA2	P14649;F8W1I5	Myosin light chain 6B	MYL6B	1386
23.0881423950195	24.0388374328613	23.9368782043457	22.799524307251	23.2975406646729	23.006519317627	24.3440113067627	24.7016582489014	24.9809818267822					+	+	MG132_DMSO;MG132_MG132IgG	22	22	21	63	63	61.8	64.132	0	323.31	4339900000	150	0.912901	0.653425	1.95533	2.6608	1.64102	7.00717	1.30957	0.987598	2.79569	P14866;M0QXS5;P14866-2;M0QYT0;M0R1W6;B4DVF8;M0QYL7;M0R076;H7C464	P14866;M0QXS5;P14866-2	Heterogeneous nuclear ribonucleoprotein L	HNRNPL	1388
22.3603000640869	22.1892433166504	22.6026363372803	17.9410820007324	23.119478225708	17.2943897247314	22.2123165130615	21.870569229126	21.99831199646								17	17	17	39.1	39.1	39.1	57.136	0	194.53	1015800000	75	0.726742	2.93241	1.58741	0.628066	2.57542	1.39507	1.07603	-0.356994	-2.2891	P14868;P14868-2;C9J7S3;C9JLC1;H7BZ35;C9JQM9;H7C278	P14868;P14868-2	Aspartate--tRNA ligase, cytoplasmic	DARS	1389
24.832483291626	25.329439163208	24.3991737365723	26.203441619873	27.3129386901855	26.0152931213379	25.4540328979492	24.4563217163086	24.8778781890869				+	+		DMSO_MG132IgG;MG132_MG132IgG	42	42	37	61.9	61.9	54.5	81.744	0	323.31	16526000000	673	1.56805	-1.65686	-3.40963	1.47371	-1.58115	-3.1781	0.0668918	0.0757122	0.191787	P14923;C9JK18;C9JKY1;C9J826;C9JTX4;C9JPI2;K7ERP3;P35222-2	P14923	Junction plakoglobin	JUP	1390
17.1045970916748	17.2373695373535	17.7471523284912	17.3366527557373	17.35573387146	17.744987487793	24.3633918762207	21.4158611297607	21.74147605896					+	+	MG132_DMSO;MG132_MG132IgG	7	7	7	16.4	16.4	16.4	42.064	0	92.117	473010000	19	0.187356	-0.116085	-0.490305	2.22581	5.02778	5.33493	2.24349	5.14387	5.39574	P15104;A0A087WYJ1	P15104	Glutamine synthetase	GLUL	1391
17.7356624603271	19.526460647583	20.3935165405273	17.9596691131592	17.9322776794434	20.1305656433105	19.9353141784668	22.1847705841064	22.9337844848633								8	8	2	73.7	73.7	25	17.149	0	94.316	323380000	24	0.195598	0.544376	0.509248	1.22086	3.01045	2.59859	0.967942	2.46608	2.06646	P15531;P15531-2;E7ERL0;J3KPD9;E5RHP0;O60361;C9K028;F6XY72	P15531;P15531-2;E7ERL0;J3KPD9	Nucleoside diphosphate kinase A	NME1;NME2	1393
26.1884098052979	27.3875541687012	23.5842838287354	24.3646621704102	24.4167385101318	26.3465328216553	26.5542068481445	26.3491344451904	20.1845893859863								18	18	18	58	58	58	31.324	0	323.31	14453000000	158	0.201095	0.677438	0.521802	0.112602	-0.680001	-0.31061	0.223439	-1.35744	-0.572205	P15880;H0YEN5;E9PQD7;I3L404;E9PMM9;E9PPT0;E9PM36;H3BNG3;H0YE27	P15880;H0YEN5;E9PQD7;I3L404;E9PMM9;E9PPT0;E9PM36	40S ribosomal protein S2	RPS2	1394
26.3447742462158	26.9726810455322	24.803560256958	26.5096626281738	29.0239562988281	27.19873046875	26.6993560791016	26.2020969390869	26.3690452575684								237	237	237	64.4	64.4	64.4	331.77	0	323.31	66475000000	1506	0.709816	-1.53711	-1.55436	0.687068	-1.15395	-1.51	0.226878	0.383161	0.579877	P15924;P15924-3;P15924-2	P15924;P15924-3;P15924-2	Desmoplakin	DSP	1395
20.3743267059326	20.0419311523438	19.2532424926758	18.0319309234619	19.837381362915	17.9029731750488	19.9257144927979	21.2220516204834	20.949348449707					+		MG132_MG132IgG	14	14	14	20.5	20.5	20.5	109.73	0	232.74	779830000	67	0.853303	1.29907	1.83639	1.33538	2.10828	2.85422	0.716966	0.809205	1.56832	P16615-5;P16615-2;P16615-3;P16615;P16615-4;H7C5W9;O14983-3;O14983-2;O14983;Q93084-4;Q93084-2;Q93084-3;Q93084-7;Q93084;Q93084-6;Q93084-5;J3QSY6;H3BTW4	P16615-5;P16615-2;P16615-3;P16615;P16615-4;H7C5W9	Sarcoplasmic/endoplasmic reticulum calcium ATPase 2	ATP2A2	1403
24.2187461853027	24.8110294342041	25.0326728820801	18.5147037506104	22.3305206298828	19.2553672790527	24.3165168762207	23.5194129943848	23.7389240264893				+	+		DMSO_MG132IgG;MG132_MG132IgG	13	13	8	61	61	50	40.089	0	323.31	2817100000	123	1.75605	4.65395	3.90032	1.4862	3.82475	3.20823	1.14725	-0.829198	-2.43954	P16989;P16989-2;P16989-3;A0A0D9SEI8	P16989;P16989-2;P16989-3	Y-box-binding protein 3	YBX3	1404
18.0453052520752	17.4634246826172	26.486909866333	26.7578620910645	26.9197978973389	27.268030166626	27.9260349273682	28.3009033203125	27.8778324127197					+		MG132_MG132IgG	32	21	21	52.7	39.5	39.5	71.027	0	323.31	35945000000	192	1.01546	-6.31668	-2.16356	2.19504	1.05303	5.23038	1.187	7.36971	2.52495	P17066;P48741	P17066	Heat shock 70 kDa protein 6	HSPA6	1405
17.0863075256348	17.7096405029297	17.1053066253662	17.6614589691162	18.4987697601318	18.5105113983154	19.8741626739502	20.0801773071289	19.0439624786377					+	+	MG132_DMSO;MG132_MG132IgG	4	4	4	13	13	13	44.147	0	24.84	40785000	6	1.24652	-0.923162	-2.65498	1.56684	1.44252	3.40661	2.4821	2.36568	6.27353	P17174-2;P17174	P17174-2;P17174	Aspartate aminotransferase, cytoplasmic	GOT1	1406
18.1097202301025	17.3922061920166	20.8133106231689	19.4036540985107	16.692419052124	21.0327472686768	21.2840442657471	20.2704772949219	21.3846912384033								11	11	11	34.8	34.8	34.8	43.008	0	323.31	1524000000	70	0.0571849	-0.271194	-0.165433	0.66805	1.9368	1.47294	0.938089	2.20799	2.00602	P17302	P17302	Gap junction alpha-1 protein	GJA1	1408
17.5173206329346	19.3599262237549	18.2879219055176	17.9024963378906	18.4139804840088	19.5416450500488	20.4408092498779	21.1191463470459	20.6445598602295					+	+	MG132_DMSO;MG132_MG132IgG	5	5	5	9.8	9.8	9.8	66.69	0	46.405	273720000	24	0.116485	-0.230984	-0.320347	1.80507	2.11546	4.03528	1.83196	2.34645	4.11064	P17812;P17812-2	P17812;P17812-2	CTP synthase 1	CTPS1	1412
26.5916366577148	27.1054954528809	27.1175346374512	25.7218723297119	25.4164485931396	26.6499309539795	26.8857650756836	27.1279983520508	26.8255367279053								32	32	23	48	48	34	69.147	0	323.31	22980000000	612	1.15876	1.0088	2.46416	1.24912	1.01702	2.66072	0.0138284	0.00821114	0.041801	P17844;J3KTA4;P17844-2;J3QSF1;J3KRZ1;J3QRQ7;J3QR02;J3KRX8;X6RLV5;J3QKN9;J3QS79;J3QLG9;J3QR62;A0A0U1RQJ0;J3QRN5	P17844;J3KTA4;P17844-2	Probable ATP-dependent RNA helicase DDX5	DDX5	1413
18.751148223877	17.2238674163818	18.2492713928223	18.2794017791748	18.2868614196777	17.1944580078125	19.9582977294922	19.7284317016602	19.323314666748					+	+	MG132_DMSO;MG132_MG132IgG	6	6	3	7.9	7.9	3.2	85.018	0	47.514	232500000	19	0.0956561	0.154522	0.267497	1.89556	1.74977	4.29274	1.51596	1.59525	3.28066	P17858;P17858-2;F8WEU2	P17858;P17858-2	ATP-dependent 6-phosphofructokinase, liver type	PFKL	1414
23.6687145233154	24.8052349090576	25.3356876373291	25.2307395935059	22.6436138153076	17.6553916931152	24.1022148132324	24.2392883300781	24.292142868042								23	23	23	49.8	49.8	49.8	60.343	0	323.31	3811700000	203	0.534403	2.75996	1.21218	0.459706	2.36797	1.06481	0.32543	-0.391997	-0.791997	P17987;E7ERF2;E7EQR6;F5H282;F5H136;F5GZ03;F5GZI8;F5H676;F5H726;F5GYL4;F5H7Y1	P17987;E7ERF2;E7EQR6;F5H282	T-complex protein 1 subunit alpha	TCP1	1416
24.2369556427002	25.7792148590088	24.9161586761475	23.7459144592285	17.8045902252197	24.3716564178467	25.3291664123535	24.7522583007813	22.0590705871582								14	14	14	43.1	43.1	43.1	29.225	0	183.31	4420400000	97	0.632505	3.00339	1.40372	0.374084	2.07278	0.892455	0.350664	-0.930611	-0.844377	P18124;A8MUD9;C9JIJ5;C9JZ88	P18124;A8MUD9	60S ribosomal protein L7	RPL7	1417
19.0276927947998	19.0936508178711	19.4917755126953	16.9836902618408	21.7811679840088	19.2780780792236	19.4243755340576	20.5937747955322	19.4720115661621								10	10	10	14.6	14.6	14.6	116.72	0	216.01	205000000	20	0.0347861	-0.143272	-0.102858	0.122643	0.482409	0.335687	0.697829	0.625681	1.53098	P18206-2;P18206;Q5JQ13;P18206-3	P18206-2;P18206;Q5JQ13	Vinculin	VCL	1418
19.5705604553223	19.4278774261475	18.8205585479736	18.6669120788574	18.0098285675049	22.7459754943848	22.5365409851074	23.8614540100098	24.1133079528809						+	MG132_DMSO	20	20	20	13.8	13.8	13.8	247.82	0	323.31	1313900000	58	0.131112	-0.534573	-0.356588	1.11419	3.6962	2.36931	2.84246	4.23077	7.82886	P18583-10;P18583-3;P18583-4;P18583-7;P18583;P18583-5;P18583-9;P18583-6;P18583-2;H7C1M2;P18583-8;J3QSZ5;H7C2G8	P18583-10;P18583-3;P18583-4;P18583-7;P18583;P18583-5;P18583-9;P18583-6;P18583-2;H7C1M2	Protein SON	SON	1419
17.7745914459229	18.9792366027832	20.3222370147705	18.3819732666016	18.0336570739746	17.0017738342285	19.6334629058838	20.4764499664307	20.5385799407959					+		MG132_MG132IgG	6	6	6	24.5	24.5	24.5	44.969	0	79.11	250670000	18	0.653273	1.21955	1.44416	2.04884	2.41036	4.75525	0.684157	1.19081	1.50433	P18754;P18754-2;C9JRH2;C9JMJ4;C9J3R0;C9JQZ4;C9JW69	P18754;P18754-2;C9JRH2;C9JMJ4;C9J3R0;C9JQZ4;C9JW69	Regulator of chromosome condensation	RCC1	1421
18.3826293945313	18.4871139526367	18.2231845855713	18.0193901062012	17.8684959411621	17.4525356292725	18.5387878417969	17.7658424377441	17.6820201873779				+			DMSO_MG132IgG	2	2	2	3.3	3.3	3.3	74.584	0	13.28	21916000	4	1.45771	0.584169	3.13972	0.268382	0.21541	0.670895	0.58018	-0.368759	-1.30172	P18850	P18850	Cyclic AMP-dependent transcription factor ATF-6 alpha;Processed cyclic AMP-dependent transcription factor ATF-6 alpha	ATF6	1422
17.8709583282471	18.6231384277344	16.9695892333984	18.5313472747803	18.64453125	18.5308856964111	18.1147174835205	18.4860095977783	20.1602954864502								8	8	8	11.4	11.4	11.4	97.039	0	67.172	128670000	21	0.71239	-0.747693	-1.55939	0.216891	0.351419	0.557535	0.625989	1.09911	1.39102	P19022-2;P19022;A0A0G2JRA4;A0A087WX99;P55283-2;P55283;C9J126;C9J8J8	P19022-2;P19022	Cadherin-2	CDH2	1423
25.4096984863281	25.8070049285889	23.5140037536621	23.9702682495117	24.0515880584717	24.084644317627	24.6020126342773	24.5880641937256	24.7600479125977					+		MG132_MG132IgG	23	23	23	30.7	30.7	30.7	76.613	0	307	5161700000	183	0.546046	0.874736	1.235	3.1618	0.614541	9.48662	0.135228	-0.260194	-0.366666	P19338;H7BY16;C9JYW2;C9JLB1;C9J1H7;C9JWL1	P19338;H7BY16	Nucleolin	NCL	1424
20.7189178466797	17.9040756225586	18.0320224761963	17.8269386291504	18.6002864837646	22.9088478088379	21.7798862457275	23.1296691894531	22.2005710601807						+	MG132_DMSO	5	5	5	21.5	21.5	21.5	31.441	0	43.739	324830000	25	0.186745	-0.893686	-0.488895	0.727739	2.59135	1.58936	1.59717	3.48504	3.48298	P19387;H3BRR2	P19387;H3BRR2	DNA-directed RNA polymerase II subunit RPB3	POLR2C	1426
24.6606864929199	24.3855476379395	24.9349002838135	22.1247100830078	19.7971706390381	18.05686378479	24.5500431060791	24.5093593597412	24.5871486663818				+	+		DMSO_MG132IgG;MG132_MG132IgG	20	20	20	42.9	42.9	42.9	54.169	0	323.31	6759800000	210	1.76532	4.66746	3.9256	1.74327	4.55594	3.86564	0.280196	-0.111528	-0.696319	P19474;P19474-2;H0YDP8	P19474;P19474-2	E3 ubiquitin-protein ligase TRIM21	TRIM21	1427
17.7669925689697	18.4834136962891	19.6052341461182	17.7350196838379	17.3459510803223	17.5288696289063	19.2204341888428	18.2599906921387	19.5256385803223					+		MG132_MG132IgG	6	6	6	13.4	13.4	13.4	62.094	0	36.812	87918000	12	0.924845	1.08193	1.97933	1.67591	1.46541	3.68612	0.228606	0.383474	0.583725	P19525;P19525-2;F8WBH4;C9JZT2	P19525;P19525-2	Interferon-induced, double-stranded RNA-activated protein kinase	EIF2AK2	1428
18.925594329834	18.620325088501	20.5542182922363	17.931001663208	19.780704498291	20.5507469177246	20.0281009674072	19.9647979736328	20.3835315704346								5	5	5	18.6	18.6	18.6	41.213	0	41.658	223820000	23	0.0183129	-0.0541051	-0.0550887	0.374837	0.704659	0.893993	0.546197	0.758764	1.23529	P19784;H3BSA1;H3BV19;H3BNI9	P19784;H3BSA1;H3BV19	Casein kinase II subunit alpha	CSNK2A2	1430
20.0377826690674	18.4411926269531	17.9606952667236	17.2217483520508	17.7058448791504	17.169132232666	20.7505016326904	20.6506214141846	20.2218742370605					+		MG132_MG132IgG	2	2	2	7.3	7.3	7.3	31.616	0	14.093	69234000	5	1.04525	1.44765	2.22504	3.75673	3.17542	13.4828	1.25092	1.72778	2.66469	Q32MN6;P20226-2;P20226;H0Y6D8;Q6SJ96	Q32MN6;P20226-2;P20226;H0Y6D8;Q6SJ96	TATA-box-binding protein;TATA box-binding protein-like protein 2	TBP;TBPL2	1434
18.9099082946777	18.7945232391357	21.7146053314209	22.2640476226807	21.6156234741211	21.8592758178711	22.8469181060791	22.4423274993896	18.2473468780518								7	7	7	29.5	29.5	29.5	26.489	0	43.801	374750000	19	1.01592	-2.10664	-2.16452	0.189473	-0.734118	-0.495185	0.321072	1.37252	0.782884	P20618	P20618	Proteasome subunit beta type-1	PSMB1	1437
24.1239986419678	25.7060661315918	25.0415554046631	26.4383163452148	26.2830905914307	27.2985019683838	26.1345539093018	26.9468154907227	27.0799942016602				+		+	DMSO_MG132IgG;MG132_DMSO	41	41	37	62.3	62.3	58	66.408	0	323.31	14041000000	386	1.43336	-1.7161	-3.08179	0.0369543	0.0471516	0.10903	1.49596	1.76325	3.23189	P20700;E9PBF6;A0A0D9SFE5;A0A0D9SFY5	P20700;E9PBF6;A0A0D9SFE5	Lamin-B1	LMNB1	1438
28.5598678588867	28.5795307159424	27.1253395080566	25.8778553009033	25.7908668518066	27.2547588348389	28.7121734619141	28.2355327606201	28.1789741516113					+		MG132_MG132IgG	127	127	115	64.3	64.3	60.6	280.01	0	323.31	84262000000	1664	1.23734	1.78042	2.63475	1.83091	2.06773	4.10768	0.219331	0.287314	0.563011	P21333-2;P21333;Q5HY54;Q60FE5;A0A087WWY3;F8WE98;H0Y5C6;H0Y5F3;H7C2E7	P21333-2;P21333;Q5HY54;Q60FE5;A0A087WWY3	Filamin-A	FLNA	1443
23.869571685791	20.7900276184082	24.5609245300293	24.3269748687744	24.0696449279785	25.4262084960938	24.7616710662842	24.3089008331299	24.92795753479								13	13	12	48	48	44.5	33.784	0	316.08	4894300000	162	0.551554	-1.5341	-1.24578	0.0439051	0.058567	0.128646	0.608496	1.59267	1.35694	P22087;M0QXL5;M0R299;M0R2Q4;M0R0P1;M0R2U2;M0R1H0;M0R2B0;A0A0D9SFM2;M0QXC9	P22087;M0QXL5;M0R299;M0R2Q4;M0R0P1;M0R2U2;M0R1H0;M0R2B0	rRNA 2-O-methyltransferase fibrillarin	FBL	1446
17.7212429046631	20.3007278442383	20.3451633453369	17.8461570739746	18.1795234680176	17.8593769073486	19.9690208435059	20.4931640625	20.7151508331299					+		MG132_MG132IgG	10	10	10	15.5	15.5	15.5	107.77	0	81.104	211660000	26	0.788857	1.49403	1.70912	3.22614	2.43076	9.85751	0.45052	0.936734	1.04652	P22102;P22102-2;C9JBJ1;C9JTV6;F8WD69;C9JZG2;C9JKQ7;H7C366	P22102;P22102-2	Trifunctional purine biosynthetic protein adenosine-3;Phosphoribosylamine--glycine ligase;Phosphoribosylformylglycinamidine cyclo-ligase;Phosphoribosylglycinamide formyltransferase	GART	1447
23.1398677825928	23.9097633361816	21.2444076538086	21.0397243499756	21.5999145507813	21.6363525390625	23.4450588226318	24.2027702331543	23.7066192626953					+		MG132_MG132IgG	28	28	28	45.7	45.7	45.7	113.8	0	323.31	1756800000	164	0.755186	1.33935	1.64305	2.88129	2.35949	8.01526	0.548717	1.02014	1.24023	P22314-2;P22314;Q5JRR6;Q5JRR9;Q5JRS0;Q5JRS2;Q5JRS1;Q5JRS3	P22314-2;P22314	Ubiquitin-like modifier-activating enzyme 1	UBA1	1448
16.4368114471436	18.0087146759033	22.6689529418945	21.8059730529785	17.9800605773926	21.3874282836914	21.7623920440674	22.0068950653076	22.0486660003662								8	8	8	25.2	25.2	25.2	48.442	0	211.08	892110000	26	0.23908	-1.35299	-0.606931	0.566163	1.54816	1.27434	0.706874	2.90116	1.54862	P22695;H3BRG4;H3BSJ9;H3BP04;H3BUE4;H3BUI9;A0A087WVZ4	P22695;H3BRG4;H3BSJ9;H3BP04	Cytochrome b-c1 complex subunit 2, mitochondrial	UQCRC2	1456
18.4269905090332	17.9281711578369	18.4998245239258	16.9200820922852	24.1639232635498	18.2714805603027	21.6654872894287	18.6564464569092	18.9588642120361								10	10	10	14.9	14.9	14.9	89.786	0	74.142	344150000	24	0.269072	-1.50017	-0.672386	0.00336258	-0.024896	-0.0102839	0.689993	1.47527	1.5157	P22735;P22735-2;H0YMQ8;H0YN27;H0YLT9	P22735;P22735-2	Protein-glutamine gamma-glutamyltransferase K	TGM1	1457
24.6153202056885	24.4478988647461	21.0964832305908	22.3144302368164	23.358772277832	23.5185737609863	24.0670204162598	23.3409595489502	23.7826671600342								16	15	15	24.5	23.3	23.3	76.149	0	253.91	2657600000	105	0.0956128	0.322642	0.267385	0.702473	0.66629	1.54004	0.106375	0.343648	0.294885	P23246;P23246-2;H0Y9K7	P23246;P23246-2	Splicing factor, proline- and glutamine-rich	SFPQ	1459
18.244104385376	17.9155082702637	18.5542945861816	18.8751735687256	17.2978534698486	19.1648235321045	19.8928508758545	18.5795364379883	20.4111099243164								5	5	5	12.2	12.2	12.2	51.169	0	29.665	62127000	11	0.125058	-0.207981	-0.341671	0.674112	1.18188	1.48475	1.13589	1.38986	2.41532	P23258;Q9NRH3;K7EIS0;K7EKE5	P23258;Q9NRH3;K7EIS0	Tubulin gamma-1 chain;Tubulin gamma-2 chain;Tubulin gamma chain	TUBG1;TUBG2	1460
20.8371505737305	20.2765102386475	20.5165309906006	18.458984375	19.0357608795166	17.8394203186035	19.345682144165	19.4994831085205	19.4458065032959				+	+	+	DMSO_MG132IgG;MG132_DMSO;MG132_MG132IgG	10	10	10	30	30	30	48.851	0	75.51	176980000	31	2.27293	2.09868	5.49826	1.32442	0.985602	2.8293	2.56479	-1.11307	-6.60432	P23381-2;P23381;G3V3H8;G3V3Y5;H0YJP3;G3V423;G3V5U1;G3V456;G3V277;G3V3X0;G3V3P2;G3V227;G3V2Y7	P23381-2;P23381;G3V3H8;G3V3Y5	Tryptophan--tRNA ligase, cytoplasmic;T1-TrpRS;T2-TrpRS	WARS	1462
27.5938453674316	27.5383815765381	26.4210948944092	25.6115264892578	25.552360534668	26.2330093383789	27.2296772003174	26.7199935913086	22.6432838439941				+			DMSO_MG132IgG	22	22	22	83.5	83.5	83.5	26.688	0	184.11	15011000000	290	1.46246	1.38548	3.15108	0.0634906	-0.267981	-0.182602	0.478328	-1.65346	-1.10175	P23396;P23396-2;E9PL09;E9PPU1;F2Z2S8;H0YCJ7;H0YEU2;H0YF32;E9PQ96;E9PJH4;E9PK82;E9PSF4;E9PQX2;H0YES8;E9PJN9	P23396;P23396-2;E9PL09;E9PPU1;F2Z2S8;H0YCJ7;H0YEU2;H0YF32	40S ribosomal protein S3	RPS3	1463
21.8112354278564	18.7277565002441	22.4266757965088	18.3207454681396	21.4259338378906	21.5887966156006	21.633472442627	22.5572357177734	21.9573764801025								11	11	11	29.2	29.2	29.2	47.716	0	108.12	576540000	49	0.127574	0.543397	0.347884	0.662517	1.6042	1.46217	0.378844	1.06081	0.90217	P23526;P23526-2	P23526;P23526-2	Adenosylhomocysteinase	AHCY	1466
19.3467864990234	19.469690322876	17.2739391326904	17.9407691955566	18.0947551727295	18.9698352813721	20.3830032348633	20.9085922241211	19.6339416503906					+		MG132_MG132IgG	7	7	7	14.6	14.6	14.6	90.069	0	47.374	187210000	15	0.175617	0.361685	0.463057	1.80411	1.97339	4.0326	0.939116	1.61171	2.00809	P23921;E9PL69	P23921;E9PL69	Ribonucleoside-diphosphate reductase large subunit	RRM1	1468
20.7318992614746	21.6897869110107	21.8868064880371	19.5063362121582	17.3427715301514	20.917724609375	22.0992469787598	22.2203693389893	17.9724254608154								4	4	4	16.4	16.4	16.4	28.908	0	24.149	172730000	12	0.927157	2.18055	1.98398	0.361424	1.5084	0.866526	0.17706	-0.67215	-0.466423	P24539;Q5QNZ2	P24539;Q5QNZ2	ATP synthase F(0) complex subunit B1, mitochondrial	ATP5F1	1471
22.6193675994873	22.5921096801758	21.7287063598633	20.7546653747559	22.1601409912109	22.3777446746826	22.6408367156982	23.0100765228271	22.7693099975586								26	26	26	37.1	37.1	37.1	90.98	0	237.99	2282200000	161	0.395514	0.549211	0.93605	0.937471	1.04256	2.00477	0.724019	0.493347	1.58209	P25205;P25205-2;J3KQ69;Q7Z6P5	P25205;P25205-2;J3KQ69	DNA replication licensing factor MCM3	MCM3	1475
18.6687450408936	22.5813217163086	23.9535808563232	24.3950595855713	24.4972267150879	23.1076049804688	22.2585945129395	21.4831581115723	21.9199085235596					+		MG132_MG132IgG	6	6	6	25.8	25.8	25.8	34.258	0	77.081	1184800000	135	0.618785	-2.26541	-1.37699	1.87135	-2.11274	-4.22277	0.0322039	0.152671	0.0954738	P25311;C9JEV0	P25311;C9JEV0	Zinc-alpha-2-glycoprotein	AZGP1	1476
24.3502979278564	23.7193145751953	24.5296363830566	22.0555648803711	23.1585083007813	22.2299633026123	22.7758941650391	23.8854846954346	23.6416301727295				+			DMSO_MG132IgG	27	27	27	60.2	60.2	60.2	59.75	0	323.31	2672400000	168	1.82039	1.7184	4.07809	0.927616	0.952991	1.98491	0.853296	-0.765413	-1.83638	P25705;P25705-2;P25705-3;K7EK77;K7ERX7;K7EJP1;K7ENJ4;K7EQH4;K7ESA0	P25705;P25705-2;P25705-3;K7EK77	ATP synthase subunit alpha, mitochondrial	ATP5A1	1478
23.2802257537842	23.6336727142334	18.5454406738281	22.037145614624	22.3991870880127	23.6673069000244	24.3883094787598	24.5706272125244	18.696174621582								7	7	7	33.9	33.9	33.9	27.647	0	71.333	1069100000	46	0.197894	-0.881433	-0.514501	0.0251471	-0.149509	-0.0751	0.104096	0.731924	0.289098	P25788-2;P25788;G3V4X5;G3V3W4;G3V5N4;H0YJ03	P25788-2;P25788;G3V4X5	Proteasome subunit alpha type-3	PSMA3	1479
22.1166744232178	23.7850646972656	18.3395767211914	22.801736831665	22.5755176544189	23.4277744293213	24.608907699585	24.4131908416748	18.7328090667725								9	9	9	38.7	38.7	38.7	29.483	0	207.54	947800000	52	0.393911	-1.52124	-0.932801	0.0625638	-0.35004	-0.18009	0.177022	1.1712	0.466335	P25789;H0YMZ1;H0YN18;H0YL69;H0YMI6;H0YMA1;P25789-2;H0YLC2;H0YKT8;H0YKS0;H0YLS6;H0YMV3	P25789;H0YMZ1;H0YN18;H0YL69;H0YMI6;H0YMA1;P25789-2	Proteasome subunit alpha type-4;Proteasome subunit alpha type	PSMA4	1480
22.0484657287598	22.2164669036865	23.6611213684082	18.1577186584473	17.4359359741211	17.5681896209717	23.8086261749268	22.6121406555176	22.9631042480469				+	+		DMSO_MG132IgG;MG132_MG132IgG	15	15	15	40.2	40.2	40.2	54.416	0	323.31	2579000000	153	3.04039	4.9214	8.82179	3.68331	5.40734	12.9144	0.319714	0.485939	0.78004	P26196;Q8IV96	P26196	Probable ATP-dependent RNA helicase DDX6	DDX6	1483
18.2513427734375	19.1437225341797	18.9996089935303	18.9905166625977	18.1305484771729	22.545877456665	22.3272895812988	23.7216110229492	22.420108795166						+	MG132_DMSO	5	5	5	3.2	3.2	3.2	183.16	0	32.844	1881800000	10	0.324816	-1.09076	-0.790714	0.964657	2.93402	2.05979	2.79763	4.02478	7.61847	P26358;P26358-2;P26358-3;K7ENW7;K7ERQ1;K7ELB1;K7ENQ6;K7EJL0	P26358;P26358-2;P26358-3	DNA (cytosine-5)-methyltransferase 1	DNMT1	1485
23.3139591217041	25.1153717041016	25.3086929321289	23.966136932373	24.3153419494629	23.6778812408447	25.2142677307129	24.886323928833	21.3788833618164								9	9	9	34.1	34.1	34.1	24.261	0	219.65	3149500000	219	0.376058	0.592888	0.896487	0.0439868	-0.159962	-0.128875	0.211207	-0.75285	-0.544733	P26373;P26373-2;J3KS98;J3QSB4;H3BUK8	P26373;P26373-2	60S ribosomal protein L13	RPL13	1486
20.5777320861816	21.1639842987061	17.8153171539307	16.5924472808838	21.3628177642822	21.1188297271729	22.129150390625	22.8586311340332	22.0017166137695								23	23	19	35.7	35.7	29.9	83.434	0	167.01	604000000	49	0.0290474	0.16098	0.086396	0.772212	2.63847	1.67643	1.09229	2.47749	2.32316	P26639;P26639-2;D6RCA5;D6R9F8;D6RDJ6;D6RBR8	P26639;P26639-2	Threonine--tRNA ligase, cytoplasmic	TARS	1487
21.5573062896729	21.0861511230469	21.1429538726807	18.6639957427979	18.8955993652344	19.1500720977783	20.5403785705566	21.782808303833	20.6338710784912				+	+		DMSO_MG132IgG;MG132_MG132IgG	11	11	11	11.9	11.9	11.9	140.47	0	157.93	374160000	31	3.49272	2.35891	11.5442	2.10021	2.08246	4.91822	0.258131	-0.276451	-0.648672	P26640;A2ABF4;A0A0G2JJT9;H0Y426;P26640-2	P26640	Valine--tRNA ligase	VARS	1488
25.7400569915771	25.1988048553467	25.8803329467773	18.5101261138916	23.5663948059082	17.5262908935547	24.3929004669189	25.2767524719238	25.7898483276367				+			DMSO_MG132IgG	20	20	20	59.7	59.7	59.7	50.118	0	323.31	6699300000	198	1.4192	5.73879	3.04837	1.29373	5.28556	2.76003	0.422232	-0.453231	-0.989944	P26641;P26641-2	P26641;P26641-2	Elongation factor 1-gamma	EEF1G	1489
25.1272315979004	25.4694557189941	23.607271194458	23.2537860870361	17.5486698150635	23.4497261047363	24.3591079711914	24.4378395080566	18.3200531005859								16	12	12	52.7	42	42	27.764	0	323.31	3305700000	131	0.755572	3.31726	1.64381	0.124713	0.95494	0.340817	0.48855	-2.36232	-1.12196	P27348;E9PG15	P27348;E9PG15	14-3-3 protein theta	YWHAQ	1493
22.5442276000977	22.6343364715576	22.9187622070313	17.6981945037842	17.7304344177246	16.8697719573975	22.6101818084717	22.8203029632568	21.8938217163086				+	+		DMSO_MG132IgG;MG132_MG132IgG	15	15	15	30.8	30.8	30.8	68.137	0	155.1	635370000	56	4.18914	5.26631	17.3554	3.6415	5.00864	12.6011	0.354538	-0.257673	-0.852363	P27694;I3L4R8	P27694;I3L4R8	Replication protein A 70 kDa DNA-binding subunit;Replication protein A 70 kDa DNA-binding subunit, N-terminally processed	RPA1	1496
22.1593704223633	22.7920341491699	18.0613594055176	17.7408351898193	22.3439159393311	18.7250442504883	21.4363918304443	21.3050212860107	21.8395366668701								11	11	11	28.9	28.9	28.9	67.567	0	113.48	581100000	38	0.275918	1.40099	0.687137	0.612949	1.92372	1.36562	0.12863	0.522729	0.350487	P27824;P27824-2;P27824-3;H0Y9Q7;D6RGY2;D6RFL1;D6RDP7;H0Y9H1;D6RAQ8;D6RAU8;D6RB85;D6RHJ3;D6RD16	P27824;P27824-2;P27824-3	Calnexin	CANX	1498
21.1389617919922	21.1911125183105	19.4264354705811	17.7774391174316	18.6226634979248	21.1214256286621	21.4362392425537	20.8955612182617	21.2430725097656								9	9	8	14.5	14.5	13	83.597	0	145.36	613580000	50	0.537229	1.41166	1.21772	0.927889	2.01778	1.98546	0.431559	0.606121	1.00865	P27986;P27986-4;P27986-3;P27986-2;P27986-5;H0YBC2;E5RHI0;E5RGI8;E5RJY0;H0YB27	P27986;P27986-4;P27986-3;P27986-2;P27986-5	Phosphatidylinositol 3-kinase regulatory subunit alpha	PIK3R1	1499
18.8797626495361	22.7668857574463	18.7366218566895	22.1176567077637	20.9151000976563	23.0140838623047	23.7652683258057	23.831033706665	19.0165386199951								6	6	6	34	34	34	26.411	0	52.414	485560000	31	0.578696	-1.88786	-1.29882	0.0375031	0.188667	0.110588	0.428883	2.07652	1.00329	P28066;P28066-2	P28066;P28066-2	Proteasome subunit alpha type-5	PSMA5	1500
18.2157917022705	22.0091533660889	22.6704654693604	22.088062286377	21.3251495361328	21.8829326629639	23.7424221038818	23.477783203125	22.876708984375					+		MG132_MG132IgG	6	6	6	36.4	36.4	36.4	29.204	0	67.788	589040000	30	0.221996	-0.800245	-0.568978	2.02057	1.60026	4.6673	0.784683	2.4005	1.70091	P28070	P28070	Proteasome subunit beta type-4	PSMB4	1501
17.5124168395996	22.6634693145752	23.3331985473633	22.8128032684326	18.1547336578369	22.875883102417	24.0480155944824	24.5489253997803	23.5991191864014								5	5	5	33.9	33.9	33.9	25.357	0	39.036	954760000	29	0.0152998	-0.111445	-0.0461747	0.811739	2.78421	1.75417	0.711418	2.89566	1.55749	P28072;A0A087X2I4;I3L3X7	P28072	Proteasome subunit beta type-6	PSMB6	1502
18.2955760955811	22.4051990509033	23.2954406738281	22.9706020355225	21.9577674865723	22.7472057342529	23.8182163238525	23.954647064209	24.0913600921631					+		MG132_MG132IgG	10	10	10	47.5	47.5	47.5	28.48	0	299.9	1030500000	68	0.320212	-1.22645	-0.781084	1.9328	1.39622	4.40196	0.784714	2.62267	1.70098	P28074;P28074-3;H0YJM8;P28074-2	P28074;P28074-3	Proteasome subunit beta type-5	PSMB5	1503
18.1052894592285	17.6535987854004	17.1953735351563	17.3299083709717	17.40456199646	22.1260967254639	22.643217086792	21.2111587524414	22.0403938293457						+	MG132_DMSO	7	7	7	20.7	20.7	20.7	39.297	0	76.941	178740000	13	0.333947	-1.3021	-0.809748	0.853302	3.0114	1.83639	3.03263	4.3135	8.78079	P28562	P28562	Dual specificity protein phosphatase 1	DUSP1	1507
19.4075050354004	19.6376972198486	20.1901473999023	19.0851593017578	17.8131313323975	17.8518123626709	18.8059329986572	19.3241271972656	19.4948043823242				+			DMSO_MG132IgG	5	5	5	13.3	13.3	13.3	52.771	0	36.27	92901000	13	1.45292	1.49508	3.12828	0.962427	0.958254	2.05526	0.79702	-0.536828	-1.72518	P28838-2;P28838;H0Y9Q1	P28838-2;P28838;H0Y9Q1	Cytosol aminopeptidase	LAP3	1508
17.6241340637207	16.607250213623	16.8592319488525	18.5895099639893	18.4654502868652	17.5955657958984	17.1228275299072	17.3160171508789	18.3865451812744								3	3	3	3.2	3.2	3.2	139.76	0	18.94	22089000	4	1.27286	-1.18664	-2.71337	0.533973	-0.608379	-1.21134	0.508505	0.578258	1.16131	Q5VZU9;P29144	Q5VZU9;P29144	Tripeptidyl-peptidase 2	TPP2	1509
19.0715351104736	20.5158576965332	17.5014667510986	18.363920211792	17.8112678527832	18.0967922210693	20.2458591461182	22.2606639862061	20.8165187835693					+		MG132_MG132IgG	26	26	26	66.6	66.6	66.6	67.877	0	323.31	1828800000	100	0.457816	0.93896	1.06105	2.08287	3.01702	4.86274	0.918266	2.07806	1.9661	P29401;P29401-2;A0A0B4J1R6;E9PFF2;F8W888	P29401;P29401-2;A0A0B4J1R6	Transketolase	TKT	1512
18.0431537628174	18.1351947784424	18.5008239746094	21.1868267059326	24.5791130065918	19.2689037322998	23.6431732177734	16.2218132019043	18.5502586364746								20	9	5	54.9	28.7	14.1	44.564	0	323.31	863230000	80	1.04015	-3.45189	-2.21449	0.339667	-2.20653	-0.821628	0.221181	1.24536	0.567154	P29508;P29508-2	P29508;P29508-2	Serpin B3	SERPINB3	1513
18.6769504547119	20.7802066802979	18.6254920959473	16.9160709381104	17.9385166168213	17.6914939880371	20.3806800842285	21.0012016296387	20.9521236419678					+		MG132_MG132IgG	11	11	11	19.1	19.1	19.1	62.006	0	254.84	782170000	57	1.12167	1.84552	2.38512	3.05417	3.26264	8.89499	0.89638	1.41712	1.92222	P29590-4;P29590-2;P29590-5;P29590-9;P29590-3;P29590-8;P29590;H3BT57;P29590-14;P29590-10;P29590-12;P29590-13;P29590-11;H3BT29;H3BUJ5;H3BVD2	P29590-4;P29590-2;P29590-5;P29590-9;P29590-3;P29590-8;P29590;H3BT57;P29590-14;P29590-10;P29590-12;P29590-13;P29590-11;H3BT29;H3BUJ5	Protein PML	PML	1514
21.5860042572021	22.635555267334	22.5756320953369	21.5503234863281	22.3185176849365	21.0509243011475	20.6207790374756	21.8717346191406	17.9766178131104								12	12	12	70.5	70.5	70.5	25.035	0	176.27	494260000	57	0.552359	0.625809	1.24735	0.543626	-1.48354	-1.23026	0.815422	-2.10935	-1.76144	P30041	P30041	Peroxiredoxin-6	PRDX6	1517
18.9366035461426	23.2049045562744	24.3900165557861	23.2516784667969	17.8876075744629	23.4788951873779	23.9115028381348	23.272274017334	24.3703937530518								6	6	6	50.3	50.3	50.3	17.818	0	166.92	1008500000	34	0.0922261	0.637781	0.258643	0.551985	2.312	1.24662	0.423659	1.67422	0.992807	P30050;P30050-2	P30050;P30050-2	60S ribosomal protein L12	RPL12	1521
20.7875576019287	23.4293079376221	22.9550724029541	22.238618850708	21.981372833252	20.9299812316895	20.0984134674072	22.6346912384033	21.822093963623								5	5	5	31.6	31.6	31.6	21.057	0	34.173	475650000	33	0.302421	0.673988	0.743641	0.0826779	-0.198258	-0.233756	0.324277	-0.872246	-0.789588	P30086	P30086	Phosphatidylethanolamine-binding protein 1;Hippocampal cholinergic neurostimulating peptide	PEBP1	1523
22.8597297668457	23.8716411590576	24.3910655975342	20.9676856994629	20.1758460998535	17.372350692749	19.038854598999	21.3308486938477	22.2830276489258				+			DMSO_MG132IgG	14	14	11	33.1	33.1	26.5	56.782	0	144.07	763620000	55	1.62812	4.20218	3.56198	0.401339	1.37895	0.947842	1.24742	-2.82324	-2.65697	P30101	P30101	Protein disulfide-isomerase A3	PDIA3	1524
25.9704208374023	25.634973526001	26.7359580993652	17.1809997558594	24.0751247406006	17.63356590271	26.0788955688477	25.9814605712891	25.7465286254883				+	+		DMSO_MG132IgG;MG132_MG132IgG	20	20	14	43.5	43.5	28.4	65.308	0	223.38	6393200000	74	1.34732	6.48389	2.88152	1.32447	6.30573	2.82941	0.201773	-0.178156	-0.523348	P30153;B3KQV6;C9J9C1;E9PH38;E9PPI5;E9PHZ6;E9PNM7	P30153;B3KQV6;C9J9C1	Serine/threonine-protein phosphatase 2A 65 kDa regulatory subunit A alpha isoform	PPP2R1A	1525
17.6428813934326	18.1759071350098	19.5932159423828	17.3982162475586	19.3884563446045	18.0058345794678	20.3322162628174	20.9543266296387	19.4422664642334								11	5	5	28.1	12.1	12.1	61.313	0	41	127290000	8	0.0886695	0.206499	0.249415	1.26439	1.97877	2.69453	1.14353	1.77227	2.43159	P30154-4;P30154;P30154-2;P30154-3;P30154-5;H0YDG7	P30154-4;P30154;P30154-2;P30154-3;P30154-5	Serine/threonine-protein phosphatase 2A 65 kDa regulatory subunit A beta isoform	PPP2R1B	1526
20.4934558868408	18.2845287322998	21.1649036407471	16.8631973266602	18.6431713104248	18.8791580200195	19.3299617767334	19.6548728942871	19.6248340606689								4	4	4	12.2	12.2	12.2	67.299	0	27.769	115810000	19	0.793641	1.85245	1.71853	1.0254	1.40805	2.18403	0.194694	-0.444407	-0.507177	P31040-2;P31040;A0A087X1I3;D6RFM5;P31040-3;H0Y8X1	P31040-2;P31040;A0A087X1I3;D6RFM5;P31040-3	Succinate dehydrogenase [ubiquinone] flavoprotein subunit, mitochondrial	SDHA	1530
17.8258571624756	18.4161434173584	17.458475112915	17.5475921630859	17.2177925109863	17.8809108734131	19.2540283203125	20.5071716308594	20.1334533691406					+	+	MG132_DMSO;MG132_MG132IgG	2	2	2	7	7	7	39.726	0.00041237	11.461	41131000	3	0.446586	0.351393	1.03868	2.35217	2.41612	5.78204	1.94726	2.06473	4.44489	P31271;P31276	P31271;P31276	Homeobox protein Hox-A13;Homeobox protein Hox-C13	HOXA13;HOXC13	1536
21.8933029174805	17.9200229644775	22.3849811553955	18.3180694580078	21.7222995758057	21.7962207794189	23.7027149200439	22.2111892700195	23.0777015686035								11	11	11	40.3	40.3	40.3	44.868	0	176.33	1243500000	91	0.022106	0.120572	0.0662302	0.907884	2.38501	1.94526	0.698299	2.26443	1.5319	P31689;P31689-2	P31689;P31689-2	DnaJ homolog subfamily A member 1	DNAJA1	1540
19.7938251495361	20.9994831085205	21.6434154510498	18.9960956573486	19.2871494293213	17.1163444519043	21.4265480041504	22.4757823944092	22.8538036346436					+		MG132_MG132IgG	20	20	20	51.5	51.5	51.5	64.615	0	148.7	404700000	41	1.26534	2.34571	2.69665	2.03538	3.78551	4.71323	0.97786	1.4398	2.08664	P31939;P31939-2;H7C1S2;F8WEF0;C9JLK0	P31939;P31939-2	Bifunctional purine biosynthesis protein PURH;Phosphoribosylaminoimidazolecarboxamide formyltransferase;IMP cyclohydrolase	ATIC	1542
18.1257934570313	17.5253238677979	20.6583995819092	21.4349174499512	21.8354549407959	22.3511352539063	22.6136703491211	21.7141036987305	22.7852840423584				+		+	DMSO_MG132IgG;MG132_DMSO	9	8	8	39.3	36.9	36.9	35.238	0	124.78	563100000	47	1.44795	-3.104	-3.11643	0.512783	0.497183	1.16972	1.62143	3.60118	3.54482	P31942-2;P31942;P31942-3;P31942-4;P31942-6;P31942-5	P31942-2;P31942;P31942-3	Heterogeneous nuclear ribonucleoprotein H3	HNRNPH3	1543
18.0936603546143	20.0412635803223	19.8290576934814	22.885913848877	26.2265377044678	23.083345413208	21.2347946166992	20.8641586303711	20.7708034515381				+	+		DMSO_MG132IgG;MG132_MG132IgG	7	7	7	22.7	22.7	22.7	27.679	0	172.98	819730000	105	1.72206	-4.74394	-3.8085	1.33282	-3.10868	-2.84841	1.21398	1.63526	2.58357	P31944	P31944	Caspase-14;Caspase-14 subunit p17, mature form;Caspase-14 subunit p10, mature form;Caspase-14 subunit p20, intermediate form;Caspase-14 subunit p8, intermediate form	CASP14	1544
23.1845741271973	24.739387512207	23.2468585968018	17.8926811218262	18.2137203216553	17.8446006774902	22.4314785003662	23.4787712097168	17.3387050628662				+			DMSO_MG132IgG	14	6	6	63.9	35.7	35.7	27.85	0	323.31	1446300000	47	3.41281	5.73994	11.0119	0.749174	3.09932	1.63128	0.602361	-2.64062	-1.34498	P31946-2;P31946;Q4VY20;Q4VY19;A0A0J9YWE8;A0A0J9YWZ2	P31946-2;P31946	14-3-3 protein beta/alpha;14-3-3 protein beta/alpha, N-terminally processed	YWHAB	1545
23.6397552490234	23.2933368682861	23.4279022216797	17.7031002044678	21.442985534668	18.1849536895752	20.959924697876	22.1509685516357	22.2534103393555				+		+	DMSO_MG132IgG;MG132_DMSO	16	16	16	32.4	32.4	32.4	62.639	0	116.52	918040000	62	1.67518	4.34332	3.6842	1.00858	2.67775	2.14944	1.75545	-1.66556	-3.89868	P31948;P31948-3;P31948-2;F5H783;F5GXD8;H0YGI8	P31948;P31948-3;P31948-2;F5H783	Stress-induced-phosphoprotein 1	STIP1	1547
19.5386924743652	19.6070404052734	24.6240520477295	19.8252716064453	25.2507171630859	22.4425048828125	21.8730125427246	22.6388721466064	23.2642765045166								15	14	14	72.2	66.7	66.7	21.892	0	154.22	1296900000	63	0.210584	-1.24957	-0.543327	0.0176407	0.0858892	0.0531049	0.31559	1.33546	0.77139	P32119;A6NIW5;P32119-2	P32119;A6NIW5	Peroxiredoxin-2	PRDX2	1549
19.0072326660156	20.1677856445313	20.525447845459	20.723424911499	17.5423889160156	21.0592670440674	21.7923717498779	22.6077003479004	23.9421691894531						+	MG132_DMSO	9	9	9	65.1	65.1	65.1	21.863	0	144.43	525060000	27	0.0349622	0.125128	0.103361	1.10088	3.00572	2.34123	1.68529	2.88059	3.71077	P32969;H0Y9V9;D6RAN4;E7ESE0;H0Y9R4	P32969;H0Y9V9;D6RAN4;E7ESE0	60S ribosomal protein L9	RPL9	1552
21.6375465393066	23.1201286315918	21.8786735534668	17.9413471221924	21.4326248168945	16.9176502227783	20.8188591003418	21.3635654449463	21.2103271484375								18	18	18	23.6	23.6	23.6	109.68	0	234.83	914560000	57	1.12472	3.44824	2.39158	0.794321	2.36704	1.71987	1.04265	-1.0812	-2.21965	P33176;A0A0G2JMZ6;J3KNA1;O60282;Q12840;O60282-2;C9JWB9	P33176	Kinesin-1 heavy chain	KIF5B	1553
17.8973007202148	17.2870616912842	17.5894889831543	18.7409801483154	18.6222591400146	18.8914279937744	20.5397148132324	20.4648323059082	20.2291717529297				+	+	+	DMSO_MG132IgG;MG132_DMSO;MG132_MG132IgG	7	7	7	10.6	10.6	10.6	96.943	0	68.199	110100000	15	2.41722	-1.16027	-6.02391	3.77567	1.65968	13.6333	3.83767	2.81996	14.1373	P33981-2;P33981;D6RF82;D6REX1;D6RIC6	P33981-2;P33981	Dual specificity protein kinase TTK	TTK	1554
19.6801147460938	18.1970405578613	17.3385200500488	17.8179416656494	18.0041370391846	17.7550468444824	20.3921546936035	20.9116668701172	20.7351264953613					+	+	MG132_DMSO;MG132_MG132IgG	6	6	6	9.3	9.3	9.3	96.557	0	38.616	260560000	21	0.326325	0.546183	0.793866	4.11326	2.82061	16.6052	1.50168	2.27442	3.24581	P33991;E5RG31	P33991	DNA replication licensing factor MCM4	MCM4	1555
21.4181804656982	21.241849899292	18.7301254272461	21.2463226318359	20.9267272949219	20.6546459197998	21.9631042480469	22.2190990447998	21.9763126373291					+		MG132_MG132IgG	22	22	22	31.9	31.9	31.9	82.285	0	140.83	1704700000	75	0.209805	-0.47918	-0.541568	2.36757	1.11027	5.83859	0.846325	1.58945	1.82255	P33992;B1AHB1;B1AHB2;B1AHA9	P33992;B1AHB1	DNA replication licensing factor MCM5;DNA helicase	MCM5	1556
21.7524223327637	21.1333274841309	19.0171947479248	22.2650203704834	22.2089576721191	22.5918121337891	23.2861614227295	23.2813587188721	23.4204692840576					+	+	MG132_DMSO;MG132_MG132IgG	21	21	21	35.5	35.5	35.5	81.307	0	245.84	1410400000	94	0.963275	-1.72095	-2.05699	2.79853	0.974066	7.62264	1.50325	2.69501	3.24963	P33993;P33993-3;P33993-2;C9J8M6	P33993;P33993-3	DNA replication licensing factor MCM7	MCM7	1557
18.6109428405762	19.1887893676758	18.0792064666748	16.2607479095459	17.8465366363525	18.1791744232178	18.5078868865967	18.3022899627686	18.042064666748								8	8	8	21.2	21.2	21.2	49.027	0	67.736	131970000	14	0.824442	1.19749	1.77924	0.635182	0.855261	1.40893	0.419559	-0.342232	-0.984572	P34896-2;P34896;P34896-3;P34896-4;J3KRK5;J3KRZ5	P34896-2;P34896;P34896-3;P34896-4	Serine hydroxymethyltransferase, cytosolic	SHMT1	1558
21.1019420623779	21.9523735046387	22.9518032073975	17.0582256317139	20.5287895202637	20.7728977203369	21.7941188812256	22.3978309631348	23.0168228149414								11	11	11	24.8	24.8	24.8	53.454	0	81.484	702460000	44	0.905588	2.54874	1.94066	1.10923	2.94962	2.35882	0.247656	0.400885	0.625792	P34897-3;P34897;P34897-2;H0YIZ0;G3V2Y4;G3V5L0;G3V241;G3V3Y8;G3V4T0;G3V4X0;G3V2W0;G3V2E4;G3V540;G3V4W5	P34897-3;P34897;P34897-2;H0YIZ0	Serine hydroxymethyltransferase, mitochondrial;Serine hydroxymethyltransferase	SHMT2	1559
21.5002822875977	22.2547073364258	21.5372524261475	21.0610485076904	21.0316715240479	21.3196487426758	22.5716571807861	23.4305858612061	22.5464668273926					+	+	MG132_DMSO;MG132_MG132IgG	28	25	24	42.6	38.9	37	94.33	0	235.9	1135800000	107	1.12461	0.626624	2.39137	2.30725	1.71211	5.61974	1.33492	1.08549	2.85319	P34932;A0A087WYC1;A0A087WTS8;P34932-2	P34932;A0A087WYC1;A0A087WTS8	Heat shock 70 kDa protein 4	HSPA4	1561
25.4692993164063	25.5965347290039	18.4186687469482	23.5674381256104	22.1312561035156	24.3869285583496	25.261589050293	25.1026554107666	25.4870166778564					+		MG132_MG132IgG	23	23	16	29.5	29.5	20.4	100.07	0	323.31	8993700000	175	0.0273184	-0.200373	-0.0813992	1.34428	1.92188	2.87456	0.37476	2.12225	0.893836	P35221;P35221-2;G3XAM7;P35221-3;E5RIB1;E5RJ41;H0YBB8;E5RG03;E5RGY6;A0A0A0MRI5;P26232-4;P26232-6;E5RJP7;E5RHV7;E5RGD2;E5RGY7;A0A0A0MTJ6;E5RJZ2;E5RIT8;E5RFG3;E5RFM3;E5RJL0;E5RFK9;E5RFM5;E5RIE0;REV__Q9P2T0-2;REV__Q9P2T0;Q9UI47	P35221;P35221-2;G3XAM7;P35221-3	Catenin alpha-1	CTNNA1	1562
23.4191837310791	23.0758113861084	18.2237606048584	23.5515689849854	22.2046966552734	23.2458877563477	24.2506809234619	23.7951107025146	24.1250247955322								21	16	16	31.6	24.6	24.6	85.496	0	323.31	3070200000	155	0.342292	-1.4278	-0.827069	1.15587	1.05622	2.45797	0.669591	2.48402	1.47595	P35222;B4DGU4;E7EMJ5;E9PDF9;E7EV28	P35222;B4DGU4	Catenin beta-1	CTNNB1	1563
19.2505931854248	18.1665344238281	17.624942779541	17.5149765014648	18.4058933258057	20.5553417205811	20.7955074310303	20.052583694458	20.2733268737793						+	MG132_DMSO	10	10	10	23.3	23.3	23.3	59.095	0	64.977	414430000	30	0.177802	-0.478047	-0.468152	0.767375	1.5484	1.66694	1.73781	2.02645	3.85086	P35240-4;P35240-6;P35240-5;P35240-8;P35240-3;P35240;P35240-2;P35240-7;P35240-10;P35240-9	P35240-4;P35240-6;P35240-5;P35240-8;P35240-3;P35240;P35240-2	Merlin	NF2	1564
18.2421894073486	17.9813785552979	20.7262554168701	19.9297924041748	18.2098140716553	20.3400630950928	20.5194129943848	19.7769012451172	20.7723331451416								6	6	6	20.1	20.1	20.1	39.681	0	41.747	199420000	20	0.177426	-0.509949	-0.467278	0.529467	0.862993	1.2025	0.674407	1.37294	1.48533	P35249;C9JZI1;P35249-2;C9JXZ7;C9JTT7;C9J8M3;C9JGY5;F8WE44;H7C1P0	P35249;C9JZI1;P35249-2;C9JXZ7;C9JTT7;C9J8M3	Replication factor C subunit 4	RFC4	1565
21.1700496673584	17.8263454437256	21.6346683502197	18.5153121948242	20.9032325744629	21.2625293731689	21.7773990631104	22.2903594970703	22.0046348571777								5	5	5	17.8	17.8	17.8	35.243	0	83.007	414450000	28	0.00369132	-0.0166702	-0.011285	0.961958	1.79711	2.05431	0.682263	1.81378	1.50064	P35250-2;P35250;H7C5P4;A0A087WVY3;H7C5S7;H7C5P1;H7C5Q7;F8WC37;H7C5A0;H7C5G4	P35250-2;P35250;H7C5P4;A0A087WVY3	Replication factor C subunit 2	RFC2	1566
30.685453414917	31.3726978302002	29.9078464508057	30.8387603759766	30.0062446594238	31.6071720123291	30.4293212890625	29.1765975952148	30.2638282775879								183	183	153	71.9	71.9	61.3	226.53	0	323.31	1097400000000	5984	0.0922086	-0.16206	-0.258597	0.640284	-0.86081	-1.41887	0.533349	-0.69875	-1.21012	P35579;P35579-2;Q5BKV1;B1AH99;REV__S4R3H4;REV__E7EQT4;REV__Q9UKV3-5;REV__Q9UKV3;A0A087X0T3;A7E2Y1	P35579;P35579-2	Myosin-9	MYH9	1572
28.559103012085	28.8208293914795	28.0685081481934	28.1244525909424	27.5151786804199	29.3000087738037	28.308084487915	27.2937755584717	27.9937229156494								173	151	141	67	59.7	56.3	229	0	323.31	574240000000	3593	0.10777	0.1696	0.29842	0.301806	-0.448019	-0.742339	0.76366	-0.617619	-1.65966	P35580;P35580-3;P35580-5;P35580-2;P35580-4;E7ERA5;H0Y6I0;Q13439-3;Q13439-4;Q13439;Q13439-5	P35580;P35580-3;P35580-5;P35580-2;P35580-4	Myosin-10	MYH10	1573
18.7991504669189	19.2235641479492	17.7395076751709	18.8099479675293	18.2564811706543	18.1214904785156	20.4421253204346	21.035099029541	20.2103862762451					+	+	MG132_DMSO;MG132_MG132IgG	8	8	8	10.7	10.7	10.7	99.045	0	55.168	212320000	19	0.145455	0.191434	0.391493	2.58727	2.16656	6.69681	1.75996	1.97513	3.91097	P35606-2;P35606;D6RBZ7;D6RCL6;D6RBG7;D6RBT6;D6R997;H0YAC7	P35606-2;P35606	Coatomer subunit beta	COPB2	1574
21.2808780670166	21.6106777191162	21.0913906097412	23.2955799102783	22.9489212036133	24.599063873291	23.6760520935059	23.6292304992676	23.7654705047607				+		+	DMSO_MG132IgG;MG132_DMSO	23	23	23	15.4	15.4	15.4	212.57	0	188.57	1876400000	87	1.9179	-2.28687	-4.35801	0.0516759	0.0757294	0.150278	3.94565	2.3626	15.0586	P35658-2;P35658-4;P35658;P35658-3;P35658-5;A0A0A0MSW3;H0Y837;H0YF36;E9PKD2;B7ZAV2;H0YDS4	P35658-2;P35658-4;P35658;P35658-3;P35658-5;A0A0A0MSW3	Nuclear pore complex protein Nup214	NUP214	1576
22.3000297546387	21.9195804595947	23.0490303039551	20.5694103240967	22.048698425293	21.2231140136719	23.9027900695801	24.0260581970215	24.384822845459					+	+	MG132_DMSO;MG132_MG132IgG	19	19	19	50.1	50.1	50.1	48.633	0	323.31	1581800000	108	0.989173	1.14247	2.10971	2.47647	2.82415	6.25152	2.01386	1.68168	4.64663	P35998;P35998-2;C9JLS9	P35998;P35998-2	26S protease regulatory subunit 7	PSMC2	1578
25.213191986084	25.2606925964355	24.7600479125977	17.7940769195557	23.658182144165	23.5209732055664	24.3766326904297	24.558708190918	24.7305526733398								16	16	16	37.5	37.5	37.5	47.697	0	160.94	4304000000	219	0.816763	3.42023	1.76408	0.680649	2.89755	1.49749	1.2931	-0.52268	-2.75864	P36578;H3BM89;H3BTP7;H3BU31	P36578;H3BM89	60S ribosomal protein L4	RPL4	1582
22.3446483612061	20.6026802062988	21.6461868286133	20.2978210449219	20.535924911499	17.2266082763672	20.7652282714844	20.6026802062988	21.0866050720215								9	9	9	25.4	25.4	25.4	48.755	0	161.74	956800000	79	0.858113	2.17772	1.84594	0.611309	1.46472	1.36242	0.608118	-0.713001	-1.35621	P36957;P36957-2;Q86SW4;H0YJF9;G3V5M3;G3V3F0	P36957;P36957-2;Q86SW4	Dihydrolipoyllysine-residue succinyltransferase component of 2-oxoglutarate dehydrogenase complex, mitochondrial	DLST	1585
25.370626449585	21.1141967773438	26.3346138000488	26.1705074310303	26.337646484375	28.1374588012695	26.8664379119873	27.7263088226318	27.3734340667725								25	25	9	51.2	51.2	23.8	42.331	0	323.31	17278000000	234	0.689163	-2.60873	-1.51408	0.258707	0.440189	0.649923	0.874454	3.04891	1.87845	P38159;P38159-2;H3BT71;H0Y6E7;H3BUY5;H3BR27;P38159-3;H3BNC1;O75526	P38159;P38159-2;H3BT71;H0Y6E7;H3BUY5	RNA-binding motif protein, X chromosome;RNA-binding motif protein, X chromosome, N-terminally processed	RBMX	1589
20.4197750091553	21.7167415618896	21.699010848999	17.8714008331299	18.3698444366455	21.6061191558838	20.9976234436035	21.8426456451416	21.6260929107666								16	16	16	28.5	28.5	28.5	62.608	0	323.31	1833600000	76	0.733551	1.99605	1.60072	0.856104	2.20633	1.84195	0.158081	0.210278	0.421738	P38432	P38432	Coilin	COIL	1590
19.7757606506348	20.0657901763916	20.3627109527588	19.7094402313232	18.1938343048096	17.1437034606934	21.3377780914307	20.9005813598633	21.4437446594238					+	+	MG132_DMSO;MG132_MG132IgG	8	8	8	18.5	18.5	18.5	64.735	0	88.444	385400000	24	1.05769	1.71909	2.25086	1.70848	2.87838	3.77223	2.0895	1.15928	4.88389	P38606-2;P38606;C9JA17;C9JVW8	P38606-2;P38606	V-type proton ATPase catalytic subunit A	ATP6V1A	1591
25.5371513366699	26.1266593933105	25.1726455688477	25.0517959594727	25.0886535644531	24.7406234741211	25.613468170166	25.7031364440918	25.8808002471924					+		MG132_MG132IgG	38	37	37	54.9	54.9	54.9	73.68	0	323.31	13712000000	433	1.0232	0.651794	2.17949	2.32935	0.772111	5.69911	0.155909	0.120316	0.416566	P38646;D6RJI2;H0YBG6;D6RA73;H0Y8S0	P38646	Stress-70 protein, mitochondrial	HSPA9	1592
24.6139163970947	24.7176952362061	25.0037593841553	23.709041595459	23.1137676239014	24.6901912689209	24.4903869628906	25.4308395385742	25.4232940673828								21	18	18	42.6	36.7	36.7	46.871	0	323.31	9296300000	280	0.927249	0.94079	1.98417	1.08058	1.27717	2.29863	0.431884	0.336383	1.0093	P38919;I3L3H2	P38919	Eukaryotic initiation factor 4A-III;Eukaryotic initiation factor 4A-III, N-terminally processed	EIF4A3	1593
25.6513004302979	24.4164161682129	24.5959377288818	22.434154510498	23.0213890075684	23.0449352264404	25.4193439483643	24.7116165161133	24.25075340271				+	+		DMSO_MG132IgG;MG132_MG132IgG	16	16	16	37.5	37.5	37.5	46.108	0	259.52	5544900000	211	2.04215	2.05439	4.73432	2.11716	1.96041	4.97292	0.0636191	-0.0939802	-0.18295	P39023;G5E9G0;H7C422;H7C3M2;B5MCW2;F8WCR1;Q92901	P39023;G5E9G0;H7C422	60S ribosomal protein L3	RPL3	1595
19.1278419494629	18.25705909729	18.1740188598633	18.1117687225342	17.7627773284912	17.093807220459	18.0932121276855	19.548791885376	19.3074588775635								5	5	5	3.9	3.9	3.9	157.89	0	32.043	43671000	8	0.946368	0.863522	2.02274	1.15476	1.32704	2.45558	0.354407	0.463514	0.852093	P39880-5;P39880-2;P39880;P39880-3;P39880-6;P39880-4;Q13948-10;Q13948;P39880-9;Q13948-9;Q13948-2	P39880-5;P39880-2;P39880;P39880-3;P39880-6;P39880-4;Q13948-10;Q13948	Homeobox protein cut-like 1;Protein CASP	CUX1	1596
23.5677871704102	24.3268375396729	25.074104309082	18.9290809631348	22.1213302612305	21.3555240631104	23.4892234802246	24.4314136505127	24.319896697998				+	+		DMSO_MG132IgG;MG132_MG132IgG	26	26	20	65.7	65.7	54.2	58.024	0	323.31	3134800000	152	1.53788	3.52093	3.33458	1.50556	3.2782	3.25525	0.174668	-0.242732	-0.46084	P40227;P40227-2	P40227;P40227-2	T-complex protein 1 subunit zeta	CCT6A	1599
21.9130191802979	24.9209804534912	24.996452331543	17.7472705841064	18.3268051147461	23.1267280578613	24.1223411560059	22.0778980255127	23.9040775299072								9	9	9	40.9	40.9	40.9	23.577	0	60.823	1347200000	52	0.994985	4.20988	2.12158	0.931515	3.6345	1.99276	0.181871	-0.575378	-0.477612	P40429;M0QYS1;Q8J015;Q6NVV1;M0QZU1;A0A096LPE0	P40429;M0QYS1;Q8J015	60S ribosomal protein L13a	RPL13A;RPL13a	1600
17.0409488677979	18.2744445800781	17.5656299591064	18.1190204620361	17.5698184967041	18.450044631958	19.8371505737305	21.3375072479248	19.759973526001					+	+	MG132_DMSO;MG132_MG132IgG	7	7	7	44.3	44.3	44.3	26.137	0	323.31	511660000	43	0.403825	-0.419287	-0.952867	1.77279	2.26525	3.94607	1.895	2.68454	4.29111	Q5QNY5;P40855;P40855-5;E9PS71;B7Z8B3;H0YJ60;H0YDY4;G3V3G9	Q5QNY5;P40855;P40855-5	Peroxisomal biogenesis factor 19	PEX19	1601
22.2639617919922	23.5443935394287	24.5042152404785	21.2208709716797	21.5040702819824	20.1209812164307	21.8554019927979	22.4960441589355	21.4863529205322				+			DMSO_MG132IgG	12	12	12	43.5	43.5	43.5	35.503	0	93.77	799120000	74	1.48931	2.48888	3.21576	0.904019	0.997292	1.93752	0.980772	-1.49159	-2.09257	P40926;G3XAL0;P40926-2	P40926;G3XAL0;P40926-2	Malate dehydrogenase, mitochondrial;Malate dehydrogenase	MDH2	1602
19.088960647583	18.8492946624756	20.379940032959	20.3914203643799	18.2521724700928	20.3928871154785	21.8734645843506	21.4419727325439	21.4177169799805						+	MG132_DMSO	7	7	7	22.9	22.9	22.9	36.104	0	41.771	180100000	12	0.100262	-0.239428	-0.279317	1.22446	1.89889	2.60648	1.89637	2.13832	4.29509	P40937-2;P40937;F5H5S0;C9JH72;F5H304;E9PEP3;F5H0U6	P40937-2;P40937	Replication factor C subunit 5	RFC5	1603
18.2929420471191	18.3895206451416	21.5849952697754	17.6192398071289	18.2539367675781	21.2162017822266	21.7753105163574	22.0054569244385	20.7657947540283								3	3	3	12.1	12.1	12.1	34.756	0	323.31	275970000	19	0.0902644	0.392693	0.253559	0.994657	2.48573	2.12091	0.847728	2.09303	1.82533	P40938-2;P40938;A0A087X270	P40938-2;P40938	Replication factor C subunit 3	RFC3	1604
22.9970722198486	23.7391300201416	18.3315086364746	22.2083930969238	20.1288051605225	22.1502571105957	22.2142162322998	22.1392421722412	21.9221248626709								16	16	16	28.8	28.8	28.8	82.999	0	139.59	755070000	51	0.0358753	0.193419	0.105962	0.360539	0.596043	0.864708	0.0841334	0.402624	0.237573	P40939;H0YFD6;P40939-2	P40939;H0YFD6	Trifunctional enzyme subunit alpha, mitochondrial;Long-chain enoyl-CoA hydratase;Long chain 3-hydroxyacyl-CoA dehydrogenase	HADHA	1605
21.1995239257813	22.1158485412598	22.6800727844238	21.6151294708252	21.0251293182373	18.2663421630859	24.1857089996338	23.7075672149658	24.3679294586182					+	+	MG132_DMSO;MG132_MG132IgG	19	19	19	54.2	54.2	54.2	51.109	0	323.31	1466100000	80	0.690357	1.69628	1.51641	1.64373	3.78487	3.60225	1.93358	2.08859	4.40425	P41091;Q2VIR3;F8W810;Q2VIR3-2;H7BZU1	P41091;Q2VIR3;F8W810;Q2VIR3-2	Eukaryotic translation initiation factor 2 subunit 3;Putative eukaryotic translation initiation factor 2 subunit 3-like protein	EIF2S3;EIF2S3L	1606
24.9940795898438	24.9045829772949	25.3751087188721	20.6567420959473	21.8171043395996	22.9695472717285	24.1058158874512	24.0400924682617	24.809362411499				+	+		DMSO_MG132IgG;MG132_MG132IgG	27	27	20	55.3	55.3	39.6	75.491	0	323.31	3065300000	201	2.0622	3.27679	4.79724	1.61124	2.50396	3.51878	1.2706	-0.772834	-2.70835	P42166	P42166	Lamina-associated polypeptide 2, isoform alpha;Thymopoietin;Thymopentin	TMPO	1611
21.7718105316162	22.544958114624	22.1680603027344	17.4102840423584	17.7327518463135	17.1018333435059	21.6094608306885	21.0171966552734	21.3290424346924				+	+	+	DMSO_MG132IgG;MG132_DMSO;MG132_MG132IgG	14	7	7	39.9	15.9	15.9	50.67	0	77.069	421370000	34	4.09983	4.74665	16.4758	4.00862	3.90361	15.6225	1.39765	-0.843043	-2.99785	P42167;G5E972;P42167-2;H0YJH7;P42167-3	P42167;G5E972;P42167-2;H0YJH7;P42167-3	Lamina-associated polypeptide 2, isoforms beta/gamma;Thymopoietin;Thymopentin	TMPO	1612
16.9493236541748	18.0347290039063	17.7649250030518	17.3885879516602	17.9530372619629	17.7720489501953	20.9542560577393	21.3494338989258	20.7489471435547					+	+	MG132_DMSO;MG132_MG132IgG	4	4	4	6.7	6.7	6.7	87.334	0	25.433	212640000	6	0.121126	-0.121566	-0.331919	3.78021	3.31299	13.6696	3.12174	3.43455	9.26229	P42224;J3KPM9;P42224-2;H7BZB5	P42224;J3KPM9;P42224-2	Signal transducer and activator of transcription 1-alpha/beta;Signal transducer and activator of transcription	STAT1	1613
19.8022441864014	21.5207576751709	17.7096042633057	17.8794574737549	19.8478927612305	21.2872047424316	21.2516479492188	22.0789070129395	21.8388824462891								12	12	12	13.8	13.8	13.8	117.8	0	99.016	542340000	37	0.00132644	0.00601705	0.00406613	0.942924	2.05163	2.01578	0.840926	2.04561	1.81185	P42285;H0YAC4;H0Y8U3	P42285	Superkiller viralicidic activity 2-like 2	SKIV2L2	1614
18.9126129150391	17.1546611785889	17.2249202728271	19.0263710021973	19.1471157073975	20.5750560760498	21.7636489868164	19.8567028045654	19.9521961212158						+	MG132_DMSO	3	3	3	38.1	38.1	38.1	9.461	0	18.882	110160000	7	1.12551	-1.81878	-2.39327	0.520014	0.941335	1.18394	1.50919	2.76012	3.26411	P42677;Q5T4L4;H0YMV8;Q71UM5;C9J1C5;C9JLI6	P42677;Q5T4L4;H0YMV8;Q71UM5	40S ribosomal protein S27;40S ribosomal protein S27-like	RPS27;RPS27L	1616
20.4373569488525	20.765552520752	20.5576801300049	16.8950061798096	18.9904251098633	18.6802597045898	21.0892581939697	21.5001850128174	21.6357326507568				+	+	+	DMSO_MG132IgG;MG132_DMSO;MG132_MG132IgG	10	10	10	24.7	24.7	24.7	48.564	0	104.27	386420000	23	1.656	2.3983	3.63409	2.05741	3.21983	4.78216	1.90456	0.821529	4.31896	P42696;A2A2V2;P42696-2;Q5TCT4;H7C5M1	P42696;A2A2V2;P42696-2	RNA-binding protein 34	RBM34	1618
23.466625213623	23.3912620544434	22.410514831543	18.2809219360352	17.3350009918213	21.502420425415	22.6283416748047	22.9789848327637	23.1356945037842				+	+		DMSO_MG132IgG;MG132_MG132IgG	28	28	28	23.6	23.6	23.6	157.9	0	294.63	1305600000	103	1.44104	4.05002	3.09999	1.42007	3.87489	3.05042	0.179052	-0.175127	-0.471063	P42704;B8ZZ38;A0A0C4DG06;C9JCA9;A0A0C4DG51;Q9NP80-3;Q9NP80-2;Q9NP80	P42704	Leucine-rich PPR motif-containing protein, mitochondrial	LRPPRC	1619
17.6478633880615	17.1550636291504	18.2623443603516	18.5876541137695	19.3913459777832	17.7792835235596	19.1650390625	20.5527172088623	20.979944229126						+	MG132_DMSO	3	3	3	9.7	9.7	9.7	34.342	0	17.564	32047000	5	0.72755	-0.897671	-1.58899	1.07674	1.64647	2.29058	1.79566	2.54414	4.00915	P43355;A0A075B7A9;P43362;P43361	P43355	Melanoma-associated antigen 1	MAGEA1	1623
20.6754703521729	20.5566520690918	21.7428340911865	20.476053237915	18.1375598907471	18.8877925872803	23.3820533752441	23.3201713562012	23.5243244171143					+	+	MG132_DMSO;MG132_MG132IgG	16	16	16	44	44	44	47.366	0	127.79	937940000	42	1.09168	1.82452	2.32189	2.44496	4.24171	6.12959	2.49605	2.4172	6.32831	P43686;P43686-2	P43686;P43686-2	26S protease regulatory subunit 6B	PSMC4	1624
23.593318939209	24.3110504150391	17.2376403808594	17.1633777618408	18.2377128601074	18.3108768463135	22.5553646087646	22.3660774230957	22.4634857177734					+		MG132_MG132IgG	11	11	11	41.5	41.5	41.5	35.39	0	221.13	920330000	67	0.770168	3.81001	1.67242	3.58044	4.55765	12.1566	0.121367	0.747639	0.332518	P43897;P43897-2;C9JT21;C9JG32;F8VPA7;F8VS27;P43897-4;P43897-3;F8WCK2	P43897;P43897-2;C9JT21	Elongation factor Ts, mitochondrial;Elongation factor Ts	TSFM	1625
19.1305046081543	18.8329677581787	18.5477638244629	17.8623466491699	19.0243072509766	18.7314510345459	19.5054092407227	19.6655120849609	19.5270156860352					+	+	MG132_DMSO;MG132_MG132IgG	7	7	7	11.7	11.7	11.7	93.307	0	94.714	85575000	16	0.314253	0.29771	0.768583	1.36079	1.02661	2.91242	1.84659	0.7289	4.15203	P45974-2;P45974;F5H571	P45974-2;P45974	Ubiquitin carboxyl-terminal hydrolase 5	USP5	1627
22.6706600189209	23.4597644805908	23.3249855041504	23.7871589660645	23.7911415100098	23.7481689453125	24.1247882843018	24.5548496246338	24.3655967712402					+	+	MG132_DMSO;MG132_MG132IgG	23	23	23	43.6	43.6	43.6	63.541	0	323.31	3247200000	195	1.20096	-0.623686	-2.55522	1.99083	0.572922	4.57613	1.92301	1.19661	4.37304	P46060;H0Y4Q3;B0QYT5;B0QYT4;B0QYT6	P46060	Ran GTPase-activating protein 1	RANGAP1	1629
22.1079559326172	23.7806663513184	17.909215927124	21.0260066986084	21.8645362854004	23.8319034576416	24.0557308197021	24.7292556762695	24.6642723083496								22	22	22	32.6	32.6	32.6	89.301	0	323.31	4056000000	217	0.193303	-0.974869	-0.503988	1.22653	2.24227	2.61101	0.849258	3.21714	1.82837	P46087;P46087-4;A0A087WV73;P46087-2;P46087-3;F5GYR3;F5GWB7;F5H709;F5H5X6;F5H359;F5H8G6	P46087;P46087-4;A0A087WV73;P46087-2;P46087-3	Probable 28S rRNA (cytosine(4447)-C(5))-methyltransferase	NOP2	1631
16.8921794891357	18.4453887939453	18.0754470825195	20.3052349090576	18.6384925842285	19.6695156097412	20.5855464935303	18.8150024414063	19.643310546875								4	4	4	21.2	21.2	21.2	25.756	0	27.32	131490000	6	1.20732	-1.73341	-2.56905	0.0712634	0.143539	0.203516	1.26968	1.87695	2.7063	X6RJS7;P46736-2;P46736-3;P46736;A0A087WZR3;H9KVA9;A0A0D9SF50;P46736-5;A0A0A0MS96;P46736-4	X6RJS7;P46736-2;P46736-3;P46736;A0A087WZR3;H9KVA9;A0A0D9SF50;P46736-5;A0A0A0MS96;P46736-4	Lys-63-specific deubiquitinase BRCC36	BRCC3	1634
19.2782001495361	18.8651294708252	23.9591655731201	17.6553115844727	23.8039054870605	24.024959564209	23.4766712188721	22.6076107025146	23.2732696533203								13	13	13	41.1	41.1	41.1	34.362	0	136.98	1789100000	83	0.159571	-1.12723	-0.42528	0.242158	1.29112	0.613716	0.662281	2.41835	1.46171	P46777;Q5T7N0	P46777	60S ribosomal protein L5	RPL5	1635
17.8493175506592	18.1546649932861	18.1646595001221	18.2278156280518	17.511926651001	20.4340019226074	20.3302478790283	20.847204208374	21.5872859954834						+	MG132_DMSO	5	5	5	24.2	24.2	24.2	18.898	0	49.674	127930000	8	0.307738	-0.668367	-0.754869	1.08495	2.197	2.30778	2.7843	2.86537	7.5569	P46783;Q9NQ39;F6U211;S4R435	P46783;Q9NQ39;F6U211;S4R435	40S ribosomal protein S10;Putative 40S ribosomal protein S10-like	RPS10;RPS10P5;RPS10-NUDT3	1637
18.5005531311035	17.6749572753906	19.0612754821777	19.1792888641357	17.8346614837646	18.8988475799561	18.5855274200439	18.5665893554688	18.9631614685059								8	8	8	2.9	2.9	2.9	394.46	0	48.978	129320000	12	0.145814	-0.225337	-0.392359	0.0541743	0.0674934	0.157169	0.278438	0.292831	0.69255	P46939;P46939-2;Q5T097;P46939-4	P46939;P46939-2	Utrophin	UTRN	1639
20.7733001708984	20.8804683685303	17.5447731018066	18.2192058563232	20.4998931884766	19.6491298675537	21.1964645385742	21.5919494628906	22.0969009399414					+		MG132_MG132IgG	39	39	37	36.3	36.3	35	189.25	0	323.31	901940000	100	0.0759802	0.276771	0.216079	1.4156	2.17236	3.0399	0.776514	1.89559	1.68487	P46940;A0A0J9YXZ5;H0YLE8;H0YKA5;A0A087X225;A0A087WWP1;E9PDT6;E7EWC2;F5H7S7;Q13576-3;Q13576-2;Q13576	P46940;A0A0J9YXZ5;H0YLE8	Ras GTPase-activating-like protein IQGAP1	IQGAP1	1640
23.1751766204834	20.5270729064941	22.8243675231934	21.0433349609375	17.7245426177979	22.106294631958	23.2779579162598	23.1814384460449	22.311882019043								13	10	5	60.5	52.1	24.8	32.949	0	323.31	2023900000	83	0.532498	1.88415	1.20845	0.906693	2.63237	1.94287	0.350982	0.74822	0.845034	P47755;F8W9N7;C9JUG7;P47755-2;F8WED3	P47755;F8W9N7;C9JUG7;P47755-2	F-actin-capping protein subunit alpha-2	CAPZA2	1642
25.7877578735352	26.3301067352295	24.9523811340332	23.3594436645508	22.8484840393066	24.8977680206299	25.7149467468262	25.3511409759521	18.0319805145264								19	19	19	58.5	58.5	58.5	30.628	0	323.31	16782000000	339	1.26953	1.98818	2.70596	0.0926204	-0.669209	-0.259663	0.451519	-2.65739	-1.04851	P47756-2;B1AK87;B1AK88;P47756;B1AK85	P47756-2;B1AK87;B1AK88;P47756;B1AK85	F-actin-capping protein subunit beta	CAPZB	1643
21.7108287811279	22.0732955932617	18.8461627960205	20.9477787017822	21.4503555297852	19.3945846557617	22.6805019378662	22.2792339324951	22.1833171844482					+		MG132_MG132IgG	13	13	13	21.1	21.1	21.1	86.578	0	314.64	826830000	65	0.0827366	0.279189	0.23391	1.31097	1.78344	2.79885	0.660197	1.50426	1.45765	P47897-2;P47897;B4DDN1;H7C0R3;C9J165;A0A0U1RQT0;F2Z2V6;A0A0U1RQM8;A0A0U1RQU2;A0A0U1RQE9;A0A0U1RQQ5;A0A0U1RQC3;A0A0U1RRC8;A0A0U1RQX5;A0A0U1RR66;A0A0U1RRI9;A0A0U1RQJ6;A0A0U1RQL2	P47897-2;P47897;B4DDN1	Glutamine--tRNA ligase	QARS	1644
18.6571788787842	20.6316528320313	18.069314956665	20.4537239074707	27.1493816375732	22.8771209716797	18.5144653320313	17.5744762420654	20.0318737030029								15	15	15	76.5	76.5	76.5	15.075	0	262.71	6825100000	81	0.973527	-4.37403	-2.07782	1.07965	-4.78647	-2.29667	0.145226	-0.412444	-0.39094	P47929	P47929	Galectin-7	LGALS7	1646
17.3880081176758	21.0222873687744	20.7067451477051	17.6463756561279	17.3085269927979	17.4721164703369	19.353328704834	20.2841014862061	20.0134544372559					+		MG132_MG132IgG	5	5	5	32.9	32.9	32.9	23.277	0	38.813	207270000	21	0.891124	2.23001	1.91171	2.92195	2.40796	8.21471	0.0511891	0.177948	0.148932	P48047;H7C0C1;H7C086;H7C068	P48047;H7C0C1	ATP synthase subunit O, mitochondrial	ATP5O	1648
19.1337032318115	20.5231513977051	20.509880065918	16.7123680114746	18.0856552124023	18.904956817627	21.7422580718994	23.2267189025879	21.2218742370605					+		MG132_MG132IgG	14	14	14	29.9	29.9	29.9	57.21	0	97.724	449330000	28	1.28154	2.15458	2.73275	2.04525	4.16262	4.74402	1.24525	2.00804	2.65217	P48444;B0YIW6;Q6P1Q5;P48444-2;E9PK34	P48444;B0YIW6;Q6P1Q5;P48444-2	Coatomer subunit delta	ARCN1	1652
17.9458351135254	20.9570941925049	18.9671535491943	20.5067844390869	25.1564960479736	18.4568347930908	27.8229274749756	19.8066253662109	18.652214050293								21	21	5	47.4	47.4	15.1	44.853	0	323.31	4964200000	83	0.40734	-2.08334	-0.959964	0.0721619	0.720551	0.205917	0.392321	2.80389	0.929577	P48594;H0Y5H9;C9JZ65	P48594;H0Y5H9	Serpin B4	SERPINB4	1654
23.7222366333008	23.6733589172363	21.9758224487305	18.3810138702393	17.747631072998	20.5093955993652	22.5602722167969	22.3997344970703	21.9839153289795				+	+		DMSO_MG132IgG;MG132_MG132IgG	25	24	24	15.9	15.5	15.5	228.86	0	322.7	832560000	57	1.85906	4.24446	4.18756	1.80262	3.43529	4.02847	0.605031	-0.809165	-1.35019	P48634;P48634-2;P48634-3;P48634-4	P48634;P48634-2;P48634-3;P48634-4	Protein PRRC2A	PRRC2A	1655
24.3430633544922	24.2198524475098	25.0862255096436	20.9678955078125	20.2324542999268	17.5441780090332	22.8519382476807	24.0822906494141	23.5085735321045				+	+		DMSO_MG132IgG;MG132_MG132IgG	31	31	31	69.7	69.7	69.7	59.67	0	323.31	2758300000	148	2.00548	4.9682	4.62088	1.62199	3.89942	3.54626	1.12513	-1.06878	-2.39247	P48643;B7ZAR1;E9PCA1;E7ENZ3;P48643-2;D6RIZ7;H0Y914	P48643;B7ZAR1;E9PCA1;E7ENZ3;P48643-2	T-complex protein 1 subunit epsilon	CCT5	1657
17.7793197631836	18.3451900482178	16.9717025756836	18.565092086792	18.3683204650879	19.0372676849365	20.1766986846924	20.2198677062988	19.8729610443115					+	+	MG132_DMSO;MG132_MG132IgG	13	13	13	10.3	10.3	10.3	177.44	0	96.024	428530000	36	1.00986	-0.958156	-2.15206	2.49542	1.43295	6.32586	2.35343	2.39111	5.78664	P48681	P48681	Nestin	NES	1658
18.3473262786865	16.9326496124268	19.4312477111816	17.5106754302979	17.5604553222656	17.7984142303467	19.250955581665	19.6394290924072	19.4538860321045					+		MG132_MG132IgG	6	6	6	15	15	15	53.801	0	39.325	88449000	11	0.349666	0.613893	0.842316	3.66227	1.82491	12.7558	0.760937	1.21102	1.65432	P49189;P49189-2	P49189;P49189-2	4-trimethylaminobutyraldehyde dehydrogenase	ALDH9A1	1660
22.4820995330811	22.3570823669434	22.3939342498779	17.5968818664551	20.1827716827393	19.7059192657471	20.3784599304199	21.7938022613525	19.0196304321289				+			DMSO_MG132IgG	6	6	6	14.1	14.1	14.1	78.449	0	116.74	393490000	20	1.82289	3.24918	4.08512	0.474987	1.23544	1.09513	1.18086	-2.01374	-2.51169	P49321-4;P49321;P49321-3;E9PRH9;H0YF33;Q5T624;P49321-2;H0YDS9;E9PI86;E9PPR5	P49321-4;P49321;P49321-3;E9PRH9;H0YF33;Q5T624;P49321-2;H0YDS9	Nuclear autoantigenic sperm protein	NASP	1662
23.6684989929199	24.376766204834	25.0167808532715	21.19189453125	23.4521160125732	22.8888149261475	24.9955024719238	25.3340187072754	25.4650382995605					+		MG132_MG132IgG	31	31	31	58.9	58.9	58.9	60.533	0	323.31	6034500000	233	1.10693	1.84307	2.35397	1.78181	2.75391	3.97087	1.03384	0.910838	2.20144	P49368;B4DUR8;P49368-2;E9PRC8;Q5SZX6;Q5SZX9;E9PM09;Q5SZW8;E9PQ35	P49368;B4DUR8;P49368-2	T-complex protein 1 subunit gamma	CCT3	1663
22.7558059692383	22.2708206176758	23.5731143951416	17.7342681884766	20.5584278106689	17.8945655822754	22.5566520690918	22.6806945800781	22.3525905609131				+	+		DMSO_MG132IgG;MG132_MG132IgG	18	18	18	46.2	46.2	46.2	49.541	0	323.01	2309000000	167	1.85388	4.13749	4.17277	1.83801	3.80089	4.12772	0.357764	-0.336601	-0.859003	P49411;H3BNU3	P49411	Elongation factor Tu, mitochondrial	TUFM	1665
19.0460605621338	19.4464130401611	17.9184093475342	18.6130275726318	17.0957870483398	20.1947231292725	20.491304397583	22.9364833831787	23.1076202392578					+	+	MG132_DMSO;MG132_MG132IgG	29	29	29	11.7	11.7	11.7	367.76	0	323.31	468330000	52	0.0582346	0.169115	0.168304	1.34656	3.54396	2.87977	1.60865	3.37484	3.51216	P49454;A0A087WTY4	P49454	Centromere protein F	CENPF	1667
20.4846343994141	21.6050796508789	17.4027576446533	18.2852020263672	17.1976165771484	19.7272529602051	20.8084487915039	21.895486831665	21.3286590576172					+		MG132_MG132IgG	11	11	11	13.9	13.9	13.9	106.81	0	144.48	365280000	30	0.418026	1.42747	0.981491	1.67728	2.94084	3.68969	0.512226	1.51337	1.16863	P49588;P49588-2;H3BPK7	P49588;P49588-2	Alanine--tRNA ligase, cytoplasmic	AARS	1668
17.8540496826172	18.6038074493408	18.4775848388672	18.029993057251	17.2080402374268	18.3507194519043	19.8465156555176	19.6606464385986	19.5802364349365					+	+	MG132_DMSO;MG132_MG132IgG	4	4	4	7.3	7.3	7.3	61.312	0	23.733	118500000	5	0.472565	0.448896	1.09033	2.20008	1.83288	5.2474	2.31662	1.38399	5.65328	Q5T5C7;P49591	Q5T5C7;P49591	Serine--tRNA ligase, cytoplasmic	SARS	1669
16.6887092590332	18.4029960632324	16.4113292694092	18.5101509094238	17.2715435028076	18.6627426147461	19.0147342681885	18.9505157470703	20.0107250213623						+	MG132_DMSO	5	5	5	12	12	12	58.805	0	32.567	72080000	7	0.571742	-0.980467	-1.28524	0.98836	1.17718	2.10805	1.41314	2.15765	3.03412	P49643;A0A096LP51;P49643-2	P49643	DNA primase large subunit	PRIM2	1670
18.6621952056885	16.8336391448975	22.1349258422852	20.87184715271	17.4719257354736	21.5420799255371	22.4151649475098	22.5289096832275	21.9681415557861								8	8	5	23.8	23.8	15.9	47.315	0	56.561	484700000	30	0.138908	-0.751698	-0.375635	0.856114	2.34212	1.84197	0.924204	3.09382	1.97804	P49674;H0Y5S9;H0Y682;H0Y645;B0QY35;B0QY34;H0Y2N6;J3QQI9;B0QY36	P49674;H0Y5S9;H0Y682	Casein kinase I isoform epsilon	CSNK1E	1671
17.3114643096924	21.3295364379883	21.460090637207	17.8914680480957	18.2527866363525	21.7834873199463	23.7905445098877	23.5745010375977	23.2910900115967					+		MG132_MG132IgG	9	9	9	50.2	50.2	50.2	22.836	0	87.428	607650000	33	0.146144	0.72445	0.393154	1.562	4.2428	3.3945	1.20751	3.51835	2.56946	P49721;A0A087WVV1	P49721	Proteasome subunit beta type-2	PSMB2	1672
20.708683013916	20.698205947876	21.0363082885742	18.7959728240967	20.0018196105957	22.8250675201416	22.1520843505859	21.9606685638428	22.2077674865723						+	MG132_DMSO	14	14	14	9.5	9.5	9.5	241.64	0	143.45	656200000	44	0.0805072	0.273446	0.228047	0.583896	1.56589	1.30897	3.19126	1.29244	9.65477	P49750-4;P49750;P49750-3;F8VU51;H0YIQ2;H0YI23	P49750-4;P49750;P49750-3;F8VU51;H0YIQ2	YLP motif-containing protein 1	YLPM1	1674
21.3908424377441	22.2586517333984	18.1893939971924	17.9012241363525	20.8786735534668	22.5495719909668	22.3211898803711	22.221019744873	22.7921543121338								13	13	13	18.5	18.5	18.5	100.18	0	88.281	881040000	35	0.0311236	0.169806	0.0923734	0.661519	2.00163	1.46022	0.664285	1.83183	1.46561	P49756;P49756-2;P49756-3;E9PQU5;E9PSE8;P49756-4;H0YE46	P49756;P49756-2;P49756-3	RNA-binding protein 25	RBM25	1676
21.5174922943115	21.3893203735352	20.5597362518311	17.6543617248535	21.8981475830078	22.9256057739258	21.6239070892334	22.4927234649658	22.8672542572021								20	20	20	19.5	19.5	19.5	153.94	0	243.39	959910000	59	0.0702391	0.329478	0.200776	0.381508	1.50192	0.907599	1.16045	1.17245	2.46779	P49790;P49790-3;P49790-2	P49790;P49790-3;P49790-2	Nuclear pore complex protein Nup153	NUP153	1679
24.4114456176758	24.3008251190186	23.3197574615479	22.6277179718018	24.1898612976074	25.4243183135986	25.2005271911621	25.7904949188232	25.580493927002						+	MG132_DMSO	80	80	54	32.4	32.4	23.6	358.2	0	323.31	7240700000	382	0.0266491	-0.0699565	-0.0794605	0.806748	1.44321	1.74433	1.75768	1.51316	3.90476	P49792;Q7Z3J3-2;H0YBN8;C9J1W9;C9JF75;C9J6W1;H7BZ48;F8WBP7	P49792	E3 SUMO-protein ligase RanBP2	RANBP2	1680
20.5220985412598	18.3694038391113	18.3394584655762	18.2357769012451	18.1120643615723	17.8210830688477	19.9335861206055	20.8400745391846	20.3450546264648					+		MG132_MG132IgG	9	9	9	21.5	21.5	21.5	65.928	0	54.493	237790000	28	0.626743	1.02068	1.39249	2.87888	2.3166	8.00356	0.777065	1.29592	1.68595	P49915-2;P49915	P49915-2;P49915	GMP synthase [glutamine-hydrolyzing]	GMPS	1683
17.2879047393799	19.1918144226074	17.4637985229492	16.9176006317139	17.6179008483887	18.8615703582764	20.8400745391846	20.0463352203369	20.5435905456543					+	+	MG132_DMSO;MG132_MG132IgG	6	6	6	8.5	8.5	8.5	95.801	0	52.139	197940000	19	0.077062	0.182149	0.218946	1.91941	2.67764	4.36246	1.7333	2.49549	3.83871	P49916-4;P49916-3;P49916-2;P49916;K7ERZ5;K7EQB6;K7ENR9	P49916-4;P49916-3;P49916-2;P49916;K7ERZ5	DNA ligase 3	LIG3	1684
21.4439468383789	21.9064655303955	18.6065940856934	21.0685482025146	19.5180168151855	21.4986267089844	21.9360332489014	21.4813861846924	21.5197010040283								13	13	13	22.6	22.6	22.6	80.592	0	208.49	675030000	88	0.0118114	-0.0427284	-0.0357831	0.700483	0.950643	1.53616	0.404159	0.993371	0.953541	P49959;F8W7U8;P49959-3;P49959-2;F5GXT0;F5H742;F5H256	P49959;F8W7U8;P49959-3;P49959-2	Double-strand break repair protein MRE11A	MRE11A	1685
18.3131275177002	20.9886379241943	21.1976051330566	18.7399845123291	20.1955642700195	18.2800312042236	20.9743537902832	21.3684234619141	19.8760814666748								8	8	7	23.4	23.4	21.6	50.663	0	154.66	246380000	26	0.427762	1.0946	1.00104	1.07411	1.66776	2.28509	0.216322	0.573163	0.556256	P50395;P50395-2;Q5SX87;Q5SX86;Q5SX91;V9GYJ7;V9GYF8;Q5SX90	P50395;P50395-2;Q5SX87	Rab GDP dissociation inhibitor beta	GDI2	1687
25.5066089630127	25.1792678833008	25.9448299407959	23.886137008667	23.3774280548096	24.7058811187744	25.0155906677246	25.4034385681152	24.9032039642334				+			DMSO_MG132IgG	9	9	9	45.7	45.7	45.7	28.994	0	217.47	4229500000	150	1.5974	1.55375	3.48359	1.26198	1.1176	2.68919	0.745381	-0.436158	-1.62386	P50402;Q5HY57;F8WEQ1	P50402;Q5HY57	Emerin	EMD	1688
22.1108570098877	22.6946392059326	18.443000793457	17.574779510498	19.834451675415	19.9838447570801	22.2005424499512	21.9462089538574	21.8605632781982					+		MG132_MG132IgG	13	13	13	16.7	16.7	16.7	97.553	0	205.11	677250000	77	0.561752	1.95181	1.26572	1.66338	2.87141	3.65331	0.276823	0.919606	0.68908	P50570-3;P50570-2;P50570-5;P50570-4;P50570;K7EMQ3;A0A0D9SFB1;A0A0U1RQP1;A0A0D9SFE4;Q05193-5;Q05193-3;Q05193-2;Q05193;E5RIK2;E5RHK8;Q9UQ16-5;Q9UQ16-2;Q9UQ16-3;Q9UQ16;Q9UQ16-4;K7EPK9	P50570-3;P50570-2;P50570-5;P50570-4;P50570	Dynamin-2	DNM2	1690
28.5744514465332	28.7897663116455	29.0475997924805	26.5339336395264	26.3561706542969	27.9457015991211	27.2415447235107	28.393497467041	28.0411911010742				+			DMSO_MG132IgG	36	36	36	75.9	75.9	75.9	59.62	0	323.31	24918000000	327	1.62997	1.85867	3.56675	0.712022	0.946809	1.55867	1.16762	-0.911861	-2.48317	P50990;P50990-2;P50990-3;H7C4C8;H7C2U0	P50990;P50990-2;P50990-3	T-complex protein 1 subunit theta	CCT8	1692
24.9611530303955	24.8938865661621	25.2664222717285	21.4639358520508	22.1010456085205	22.2180366516113	24.3993053436279	24.4389190673828	24.437650680542				+	+	+	DMSO_MG132IgG;MG132_DMSO;MG132_MG132IgG	29	29	29	60.5	60.5	60.5	57.924	0	323.31	4691900000	196	3.54897	3.11281	11.9334	3.35522	2.49762	10.6429	2.22521	-0.615196	-5.33288	P50991;P50991-2	P50991;P50991-2	T-complex protein 1 subunit delta	CCT4	1693
26.0310115814209	25.6132144927979	23.2796592712402	24.8145046234131	24.4352359771729	24.2802963256836	25.8484516143799	25.5178833007813	25.5296649932861					+		MG132_MG132IgG	24	24	21	44.6	44.6	40.7	69.72	0	323.31	6777800000	209	0.206317	0.464616	0.533669	2.3681	1.12199	5.84053	0.311059	0.657372	0.761866	P51114;B4DXZ6;P51114-2;E9PFF5;P51114-3;E7EU85;C9JAJ4;C9JZE0;C9JY20;C9JYQ6;C9IZ22;H7C4S4;C9J5B4	P51114;B4DXZ6;P51114-2;E9PFF5;P51114-3;E7EU85	Fragile X mental retardation syndrome-related protein 1	FXR1	1695
24.4083385467529	24.6785259246826	18.0772533416748	21.8364562988281	22.5953922271729	22.1120986938477	24.437650680542	23.6924285888672	23.9368782043457					+		MG132_MG132IgG	20	16	16	37.9	31.5	31.5	74.222	0	316.16	2158300000	90	0.0321588	0.206724	0.0953443	2.38469	1.841	5.90195	0.307252	1.63428	0.753845	P51116;I3L1Z2	P51116	Fragile X mental retardation syndrome-related protein 2	FXR2	1696
17.5133113861084	18.6733646392822	18.1084499359131	17.1899299621582	17.6109218597412	17.3196086883545	18.1347064971924	17.7609157562256	19.0284519195557								3	3	3	19.7	19.7	19.7	18.998	0	17.937	12771000	3	0.949359	0.724888	2.02879	1.10949	0.934538	2.35937	0.155814	0.209649	0.41634	P51571;A6NLM8	P51571;A6NLM8	Translocon-associated protein subunit delta	SSR4	1703
18.119176864624	18.4231777191162	18.9145393371582	17.5233898162842	18.278736114502	20.1443252563477	20.8879222869873	20.1434535980225	20.6035861968994						+	MG132_DMSO	5	5	5	20.4	20.4	20.4	37.025	0	47.945	150280000	14	0.0702522	-0.163186	-0.200811	1.10277	1.89617	2.3452	2.53622	2.05936	6.48841	P51665;H3BNT7;H3BTM8;H3BQV2	P51665;H3BNT7;H3BTM8	26S proteasome non-ATPase regulatory subunit 7	PSMD7	1705
22.4947757720947	17.625862121582	23.7702178955078	23.7857646942139	23.1962699890137	24.7491397857666	23.9619922637939	24.7690582275391	23.3391933441162								14	13	3	44.7	42.9	8.2	39.594	0	323.31	4871400000	119	0.608474	-2.61344	-1.3569	0.0641115	0.113023	0.184283	0.641903	2.72646	1.42202	P51991	P51991	Heterogeneous nuclear ribonucleoprotein A3	HNRNPA3	1708
28.2424545288086	27.726634979248	26.2007884979248	28.3916149139404	27.7263088226318	28.7378921508789	27.7268295288086	28.1449165344238	28.4355926513672								47	47	22	71.8	71.8	32.6	73.62	0	323.31	55030000000	983	0.5868	-0.895313	-1.31464	0.194293	-0.182826	-0.506259	0.478455	0.712487	1.102	P52272-2;P52272;A0A087X0X3;M0R019;M0R2T0;M0R0N3;M0R2I7;M0QYQ7;M0R0Y6;M0QY96;M0QYL3	P52272-2;P52272;A0A087X0X3	Heterogeneous nuclear ribonucleoprotein M	HNRNPM	1711
22.2955799102783	23.4899578094482	23.5439205169678	22.6749114990234	22.915994644165	23.3229236602783	24.608850479126	24.28489112854	25.16725730896					+	+	MG132_DMSO;MG132_MG132IgG	15	15	15	37.8	37.8	37.8	57.861	0	323.31	4019300000	150	0.111743	0.138543	0.308447	2.23538	1.71572	5.3678	1.51228	1.57718	3.27165	P52292;J3QLL0;J3KS65;J3QL07	P52292	Importin subunit alpha-1	KPNA2	1712
20.5880184173584	19.8024826049805	20.600414276123	18.3024578094482	18.3016166687012	18.1740703582764	20.8020706176758	20.9808502197266	21.0091533660889				+	+		DMSO_MG132IgG;MG132_MG132IgG	6	3	3	16.2	8.9	8.9	60.221	0	119.08	362800000	25	2.8249	2.07092	7.74582	5.37168	2.67131	34.423	1.03754	0.600386	2.20909	P52294;C9JYI4;C9J352;C9JWD9;F2Z3G4;C9J4U1;H0Y3K0	P52294;C9JYI4	Importin subunit alpha-5;Importin subunit alpha-5, N-terminally processed	KPNA1	1713
20.8560485839844	22.9508609771729	23.0981063842773	20.3962364196777	22.6436805725098	19.1545314788818	23.005542755127	23.4276466369629	23.2343406677246								14	12	12	45.5	39	39	45.671	0	323.31	3238000000	125	0.555959	1.57019	1.2544	1.1392	2.49103	2.42237	0.555805	0.920838	1.25409	P52597	P52597	Heterogeneous nuclear ribonucleoprotein F;Heterogeneous nuclear ribonucleoprotein F, N-terminally processed	HNRNPF	1715
17.841480255127	17.9858551025391	17.5193271636963	18.0629730224609	17.4698429107666	20.1586933135986	19.183572769165	21.6363525390625	21.4774875640869						+	MG132_DMSO	9	9	9	10.7	10.7	10.7	119.79	0	64.625	209720000	13	0.399893	-0.781616	-0.944918	0.903433	2.20197	1.93634	1.68473	2.98358	3.7093	P52701-4;P52701-3;P52701;A0A087WWJ1;P52701-2;A0A087WYT6	P52701-4;P52701-3;P52701;A0A087WWJ1;P52701-2	DNA mismatch repair protein Msh6	MSH6	1716
19.684642791748	19.4492778778076	17.8166160583496	17.3005599975586	19.6192035675049	20.2991638183594	21.0272903442383	21.0285720825195	20.0480670928955								6	6	6	6.2	6.2	6.2	119.16	0	39.897	297440000	20	0.0277842	-0.0894636	-0.0827472	0.778099	1.62833	1.68798	1.20127	1.7178	2.55589	P52732	P52732	Kinesin-like protein KIF11	KIF11	1717
25.7124824523926	23.6048984527588	26.4464950561523	24.3309440612793	23.8140163421631	25.2579612731934	26.0199642181396	25.8291473388672	25.844841003418					+		MG132_MG132IgG	16	16	13	68.5	68.5	60.1	32.922	0	323.31	16262000000	268	0.342668	0.786985	0.827847	1.54463	1.43034	3.35131	0.307085	0.643359	0.753491	P52907	P52907	F-actin-capping protein subunit alpha-1	CAPZA1	1721
21.8271808624268	23.2225685119629	18.0310440063477	22.8575496673584	22.6717834472656	23.3244361877441	23.7840671539307	24.1807861328125	24.049015045166					+		MG132_MG132IgG	29	29	29	21.8	21.8	21.8	186.27	0	283.17	2090300000	131	0.54399	-1.92433	-1.23097	2.0152	1.05337	4.65074	0.892393	2.97769	1.91425	P52948-6;P52948-5;P52948;P52948-2;H7C3P6;P52948-4;P52948-3;H0YCT1;H0YDF4;H0YEN4;H0YCR0	P52948-6;P52948-5;P52948;P52948-2;H7C3P6	Nuclear pore complex protein Nup98-Nup96;Nuclear pore complex protein Nup98;Nuclear pore complex protein Nup96	NUP98	1722
18.2166805267334	21.0797214508057	20.9245548248291	17.2616767883301	18.9628868103027	18.8884048461914	21.5072193145752	21.5750560760498	21.3003368377686					+		MG132_MG132IgG	12	12	12	23.4	23.4	23.4	68.254	0	86.122	727280000	52	0.719176	1.70266	1.57264	2.27512	3.08988	5.50596	0.674993	1.38722	1.48647	P53350;I3L2H5;I3L387;I3L309	P53350	Serine/threonine-protein kinase PLK1	PLK1	1724
23.0582103729248	23.7884540557861	17.871223449707	17.0588150024414	21.3739013671875	22.275915145874	25.6124267578125	24.4705410003662	26.2050285339355					+		MG132_MG132IgG	31	31	31	40.6	40.6	40.6	119.77	0	323.31	4299700000	91	0.210362	1.33642	0.542825	1.43078	5.19312	3.07568	0.933764	3.8567	1.99729	P53396-2;P53396;P53396-3;K7ESG8;K7EIE7	P53396-2;P53396;P53396-3	ATP-citrate synthase	ACLY	1726
21.3821067810059	21.3242702484131	18.9927101135254	16.5085220336914	18.7607307434082	21.0089473724365	22.8414573669434	22.5719356536865	21.9927577972412					+		MG132_MG132IgG	14	14	14	17.5	17.5	17.5	107.14	0	101.41	725230000	36	0.522904	1.80696	1.18962	1.31306	3.70932	2.80357	1.08289	1.90235	2.30345	P53618;E9PP73;E9PP63;E9PKQ1	P53618	Coatomer subunit beta	COPB1	1728
19.7295932769775	19.4758167266846	18.096061706543	17.1662750244141	17.7719058990479	20.2745780944824	20.717830657959	21.2144832611084	21.3127956390381						+	MG132_DMSO	12	12	12	12.1	12.1	12.1	138.34	0	107.75	423800000	38	0.256764	0.696238	0.645695	1.29507	2.67745	2.76305	1.66961	1.98121	3.66959	P53621;P53621-2	P53621;P53621-2	Coatomer subunit alpha;Xenin;Proxenin	COPA	1729
22.7446613311768	22.5060577392578	23.4566345214844	22.5105323791504	22.4083137512207	21.9254608154297	22.679407119751	22.8510799407959	22.6656818389893								24	24	24	40.8	40.8	40.8	75.378	0	196.26	1427600000	116	0.85446	0.621016	1.83869	1.1152	0.450621	2.37144	0.228806	-0.170395	-0.58417	P54136;P54136-2;E5RJM9;E5RH09;E5RI24	P54136;P54136-2	Arginine--tRNA ligase, cytoplasmic	RARS	1733
17.6913108825684	18.8580837249756	17.4669742584229	18.3470096588135	17.751708984375	18.0045509338379	20.0964832305908	20.2564945220947	20.8327541351318					+	+	MG132_DMSO;MG132_MG132IgG	8	8	8	9.3	9.3	9.3	121.89	0	100.73	304780000	19	0.0207889	-0.0289669	-0.0623713	2.95105	2.36082	8.36023	2.10079	2.38979	4.92008	P54289-4;P54289-5;P54289-3;P54289-2;P54289;H0Y715;E7ERK3	P54289-4;P54289-5;P54289-3;P54289-2;P54289	Voltage-dependent calcium channel subunit alpha-2/delta-1;Voltage-dependent calcium channel subunit alpha-2-1;Voltage-dependent calcium channel subunit delta-1	CACNA2D1	1735
22.0986061096191	21.6075649261475	22.5495491027832	17.0923938751221	17.8344097137451	16.7390823364258	21.15647315979	22.5605754852295	21.8082523345947				+	+		DMSO_MG132IgG;MG132_MG132IgG	9	9	9	21	21	21	59.143	0	55.902	472190000	21	3.48942	4.86328	11.5217	3.05726	4.61981	8.9115	0.190906	-0.243473	-0.498483	P54577;A0A0C4DGZ5	P54577;A0A0C4DGZ5	Tyrosine--tRNA ligase, cytoplasmic;Tyrosine--tRNA ligase, cytoplasmic, N-terminally processed;Tyrosine--tRNA ligase	YARS	1736
22.8029594421387	21.3442420959473	21.709566116333	16.997184753418	18.266918182373	17.8414783477783	20.2038307189941	21.4684181213379	20.9371128082275				+	+		DMSO_MG132IgG;MG132_MG132IgG	5	5	4	16.4	16.4	14.4	43.171	0	30.38	194980000	12	2.74651	4.2504	7.38478	2.42573	3.16793	6.05618	0.882539	-1.08247	-1.89457	P54727;P54727-2;H0Y579;Q5W0S5;Q5W0S4	P54727;P54727-2	UV excision repair protein RAD23 homolog B	RAD23B	1738
21.2155494689941	21.4227542877197	17.7475357055664	18.5682106018066	18.4523391723633	20.5212364196777	21.1359596252441	21.7484550476074	20.857795715332					+		MG132_MG132IgG	15	15	15	23.8	23.8	23.8	87.088	0	91.718	476500000	41	0.278647	0.948018	0.692998	1.34101	2.06681	2.86709	0.38588	1.11879	0.916496	P54886-2;P54886	P54886-2;P54886	Delta-1-pyrroline-5-carboxylate synthase;Glutamate 5-kinase;Gamma-glutamyl phosphate reductase	ALDH18A1	1739
19.3915042877197	20.7016792297363	19.7488307952881	19.0126075744629	17.0619792938232	18.345272064209	22.0321769714355	22.7522792816162	22.8318653106689					+	+	MG132_DMSO;MG132_MG132IgG	12	12	10	36.6	36.6	29.2	40.736	0	275.72	569680000	34	1.22485	1.80739	2.60733	2.66448	4.39882	7.02302	2.28918	2.59144	5.55553	P55036;Q5VWC4;P55036-2;A6PVX3;H0Y3Y9;H0Y561	P55036;Q5VWC4;P55036-2;A6PVX3	26S proteasome non-ATPase regulatory subunit 4	PSMD4	1742
22.5828380584717	23.3780899047852	19.4920520782471	23.6210918426514	23.3891620635986	22.9427967071533	23.0836544036865	24.0813961029053	23.6365509033203								15	15	15	18.7	18.7	18.7	107.78	0	176.06	1867500000	82	0.552741	-1.50002	-1.2481	0.332544	0.28285	0.80683	0.662186	1.78287	1.46152	P55060-3;P55060;P55060-4;P55060-2	P55060-3;P55060;P55060-4	Exportin-2	CSE1L	1743
23.6222095489502	24.3838996887207	18.0548343658447	24.0974006652832	23.8340282440186	23.7178516387939	24.6364402770996	24.390869140625	24.378023147583					+		MG132_MG132IgG	38	38	38	57.6	57.6	57.6	89.321	0	323.31	3742800000	262	0.393662	-1.86278	-0.932297	1.85395	0.585351	4.17299	0.541509	2.44813	1.22611	P55072;C9JUP7;C9IZA5	P55072	Transitional endoplasmic reticulum ATPase	VCP	1744
21.0270881652832	21.2096118927002	21.0122261047363	17.3143253326416	19.2880172729492	21.428747177124	19.4131164550781	20.8931922912598	20.6471099853516								4	4	4	10	10	10	51.958	0	27.424	341540000	29	0.662372	1.73928	1.46188	0.312579	0.97411	0.765063	0.761416	-0.765169	-1.65526	P55081	P55081	Microfibrillar-associated protein 1	MFAP1	1745
20.222110748291	19.8232517242432	22.4832820892334	17.3764324188232	17.8231639862061	18.6209812164307	22.0469341278076	19.9903697967529	21.5297908782959				+	+		DMSO_MG132IgG;MG132_MG132IgG	12	12	12	32.3	32.3	32.3	48.879	0	75.518	256930000	37	1.48629	2.90269	3.20845	1.97616	3.24884	4.53162	0.122379	0.34615	0.335032	P55084-2;P55084;B5MD38;F5GZQ3;C9JEY0;C9JE81;C9K0M0	P55084-2;P55084;B5MD38;F5GZQ3;C9JEY0;C9JE81	Trifunctional enzyme subunit beta, mitochondrial;3-ketoacyl-CoA thiolase	HADHB	1746
23.3428592681885	23.9455661773682	17.5448780059814	23.2023658752441	22.562858581543	23.9096717834473	23.7504196166992	23.730447769165	23.6709842681885								25	25	25	24.6	24.6	24.6	136.06	0	291.72	2498200000	125	0.318221	-1.61386	-0.776911	0.560548	0.492318	1.26337	0.443286	2.10618	1.0321	P55265;P55265-4;P55265-5;H0YCK3;P55265-3;P55265-2	P55265;P55265-4;P55265-5;H0YCK3;P55265-3;P55265-2	Double-stranded RNA-specific adenosine deaminase	ADAR	1748
17.9039077758789	18.7455043792725	19.7700119018555	18.3434200286865	18.2954998016357	17.3915996551514	20.5515918731689	21.0001697540283	20.7078418731689					+	+	MG132_DMSO;MG132_MG132IgG	12	5	5	31.4	15.4	15.4	49.263	0	49.386	487410000	39	0.569097	0.796302	1.28008	2.90992	2.74303	8.15524	1.60601	1.94673	3.50544	P55795	P55795	Heterogeneous nuclear ribonucleoprotein H2	HNRNPH2	1749
23.6579647064209	23.9145164489746	23.3831100463867	23.4933834075928	22.9793167114258	21.7621078491211	24.6021823883057	24.5744438171387	23.7653694152832								14	14	14	20.8	20.8	20.8	92.48	0	123.82	3095800000	65	0.780526	0.906928	1.69275	1.26486	1.56906	2.69559	0.987333	0.662135	2.10595	P55884;P55884-2;C9JZG1;C9JQN7	P55884;P55884-2	Eukaryotic translation initiation factor 3 subunit B	EIF3B	1751
20.5416069030762	21.5865535736084	20.6209564208984	19.0094127655029	18.0387153625488	18.5098552703857	22.4699573516846	23.1190032958984	23.7718296051025				+	+	+	DMSO_MG132IgG;MG132_DMSO;MG132_MG132IgG	11	11	11	23.4	23.4	23.4	52.839	0	160	1044900000	44	2.26763	2.39704	5.47971	3.21872	4.60094	9.81406	1.92283	2.20389	4.37251	P56182;D6RE82	P56182	Ribosomal RNA processing protein 1 homolog A	RRP1	1752
20.4732818603516	19.3193492889404	16.6848011016846	19.714900970459	20.295804977417	17.8302402496338	23.0119190216064	22.6396675109863	21.713306427002					+	+	MG132_DMSO;MG132_MG132IgG	15	15	15	22.8	22.8	22.8	101.11	0	218.37	696470000	59	0.123479	-0.454505	-0.337761	1.71391	3.17465	3.7867	1.42441	3.62915	3.06064	P56192;P56192-2;H0YHV5;F5H2V6;F8VS26;F8W0M7;F8W0S4;F8VZZ9;H0YIP0;H0YIC2;F8VPL7;H0YHL6;H0YI94;H0YI27	P56192;P56192-2	Methionine--tRNA ligase, cytoplasmic	MARS	1753
16.8119163513184	22.0101108551025	17.6743221282959	22.3864555358887	21.9945545196533	23.3718566894531	22.9122161865234	23.8328704833984	18.2117500305176								6	6	6	42.9	42.9	42.9	26.599	0	181.08	1070800000	52	1.06241	-3.75217	-2.26069	0.200825	-0.93201	-0.521188	0.523073	2.82016	1.18995	P56537;P56537-2;B7ZBH1;A0A0U1RQV5;F8WD20;A0A0B4J1Y7;F8WDS6	P56537;P56537-2;B7ZBH1	Eukaryotic translation initiation factor 6	EIF6	1757
20.8523960113525	20.6733150482178	21.4664764404297	17.3645534515381	18.9196529388428	18.3098049163818	21.3365802764893	22.0789413452148	22.4457912445068				+	+		DMSO_MG132IgG;MG132_MG132IgG	9	9	5	20.5	20.5	13.8	56.101	0	66.565	486650000	35	2.26359	2.79939	5.46558	2.59615	3.75577	6.73363	1.11011	0.956375	2.36068	Q5SQP8;P56545;P56545-2;A0A087WYL1;H0Y8U5	Q5SQP8;P56545;P56545-2	C-terminal-binding protein 2	CTBP2	1758
21.2186279296875	21.5260219573975	18.2324962615967	22.156566619873	22.7417449951172	23.0965480804443	23.1635837554932	23.7115631103516	23.6125679016113						+	MG132_DMSO	21	21	21	25.8	25.8	25.8	106.37	0	323.31	1644100000	99	1.01126	-2.33924	-2.15493	1.21349	0.830952	2.58251	1.39001	3.17019	2.98003	P57740;P57740-2;P57740-3;G3V1T4;H0YG15	P57740;P57740-2;P57740-3	Nuclear pore complex protein Nup107	NUP107	1760
25.1099643707275	25.8708648681641	24.1190986633301	23.8739891052246	24.7043514251709	23.1052398681641	23.5244445800781	24.5567798614502	20.2548809051514								13	13	13	70.3	70.3	70.3	26.669	0	186.56	2478500000	109	0.764034	1.13878	1.66039	0.334402	-1.11583	-0.810694	0.74309	-2.25461	-1.61937	P60174-1;P60174;P60174-4;U3KPZ0;U3KQF3	P60174-1;P60174;P60174-4	Triosephosphate isomerase	TPI1	1764
21.8535385131836	22.1069965362549	23.5467491149902	18.9526290893555	19.2577838897705	18.2844638824463	23.78346824646	23.8636302947998	21.5283603668213				+	+		DMSO_MG132IgG;MG132_MG132IgG	14	14	14	34.4	34.4	34.4	52.22	0	93.16	710180000	43	2.44058	3.6708	6.11281	2.17701	4.22686	5.16986	0.235161	0.556058	0.598271	P60228;E5RGA2;H0YBR5;E5RIT4;H0YAW4;E5RHS5;E5RII3;E5RIP5;E5RJ25;H0YBP5	P60228;E5RGA2	Eukaryotic translation initiation factor 3 subunit E	EIF3E	1765
24.8225498199463	23.9615516662598	25.3545417785645	22.9905948638916	23.8038063049316	22.197546005249	25.4010639190674	24.8332557678223	24.8064632415771				+	+		DMSO_MG132IgG;MG132_MG132IgG	25	25	13	69.7	69.7	41.1	46.153	0	323.31	5645900000	286	1.30439	1.71557	2.78402	1.79657	2.01628	4.01167	0.26731	0.300713	0.668579	P60842;J3KT12;P60842-2;J3QS69;J3KTB5;J3KSZ0;J3QL43;J3KTN0;J3QLN6;J3KS25;J3QR64;J3QKZ9;J3QL52;J3KS93;J3KSN7;J3KT04;J3QQP0;E7EMV8;E9PBH4;F8WE11	P60842;J3KT12;P60842-2;J3QS69;J3KTB5;J3KSZ0;J3QL43	Eukaryotic initiation factor 4A-I	EIF4A1	1769
22.0260066986084	23.6650314331055	22.8782424926758	21.7584114074707	21.3126850128174	22.3230056762695	22.3406066894531	22.2810192108154	21.5182609558105								13	13	13	45	45	45	34.834	0	156.41	1211500000	66	0.886585	1.05839	1.90265	0.249725	0.248595	0.630327	0.6785	-0.809798	-1.4933	P60891;B1ALA9;P60891-2;P11908;P11908-2;B7ZB02;B1ALA7;A0A0B4J207;P21108;A6NMS2;H7C540;D3YTJ7	P60891;B1ALA9;P60891-2;P11908;P11908-2	Ribose-phosphate pyrophosphokinase 1;Ribose-phosphate pyrophosphokinase 2	PRPS1;PRPS2	1770
21.7195854187012	22.9959506988525	20.3021793365479	22.282434463501	22.4216251373291	22.1255931854248	23.4393634796143	22.9654140472412	18.6165065765381								9	9	9	56.5	56.5	56.5	27.399	0	89.125	589640000	44	0.315735	-0.603979	-0.771696	0.14573	-0.60279	-0.392156	0.00022524	0.00118955	0.000691333	P60900;G3V295;G3V5Z7;P60900-2;G3V3I1;G3V3U4;P60900-3;H0YJC4	P60900;G3V295;G3V5Z7;P60900-2;G3V3I1	Proteasome subunit alpha type-6;Proteasome subunit alpha type	PSMA6	1771
19.9211292266846	20.5678329467773	20.7222576141357	17.1420612335205	17.9036045074463	18.4083213806152	20.236780166626	21.4067058563232	17.5856609344482				+			DMSO_MG132IgG	5	5	5	28.4	28.4	28.4	23.897	0	29.929	97228000	12	2.36947	2.58574	5.84559	0.74311	1.92505	1.61941	0.222993	-0.660691	-0.571207	P61106;X6RFL8	P61106;X6RFL8	Ras-related protein Rab-14	RAB14	1776
21.7325611114502	22.4625129699707	22.7701778411865	20.1923160552979	20.5076560974121	20.9026432037354	22.1815299987793	22.0849208831787	22.6253337860107				+	+		DMSO_MG132IgG;MG132_MG132IgG	22	22	18	60	60	53.1	47.371	0	323.31	7584600000	217	2.07296	1.78755	4.83125	2.58031	1.76306	6.66807	0.0233993	-0.0244891	-0.0700089	P61158;B4DXW1;F8WDR7;Q9P1U1-3;A0A0A0MTI9;H7C4J1;C9IZN3;Q9C0K3;F8WEW2;F8WE84	P61158;B4DXW1	Actin-related protein 3	ACTR3	1777
18.5841541290283	17.0056133270264	23.9303951263428	22.751932144165	21.9977951049805	23.5605754852295	23.8586120605469	23.5969619750977	24.3718566894531								18	18	18	56.9	56.9	56.9	44.76	0	323.31	8376200000	180	0.613676	-2.93005	-1.36704	1.0907	1.17238	2.31982	0.908475	4.10242	1.94645	P61160;P61160-2;F5H6T1	P61160;P61160-2;F5H6T1	Actin-related protein 2	ACTR2	1778
26.9644412994385	27.203125	25.7214279174805	20.3586387634277	22.5937519073486	24.732105255127	25.7583961486816	25.0143566131592	23.8196792602539				+			DMSO_MG132IgG	20	20	20	66.7	66.7	66.7	29.945	0	256.98	8729200000	228	1.41049	4.06817	3.02789	0.766287	2.30265	1.66481	1.14068	-1.76552	-2.42552	P61247;D6RG13;D6RAT0;E9PFI5;D6RB09;H0Y9Y4;H0Y8L7;D6R9B6;D6RAS7;D6RED7;D6RI02;D6RGE0	P61247;D6RG13;D6RAT0;E9PFI5;D6RB09;H0Y9Y4;H0Y8L7;D6R9B6;D6RAS7	40S ribosomal protein S3a	RPS3A	1782
24.3494892120361	25.0708751678467	25.9476642608643	18.6176376342773	22.9544506072998	24.8577575683594	25.4077224731445	24.4003467559814	24.7334003448486								5	5	5	17.9	17.9	17.9	17.258	0	323.31	2656600000	67	0.715418	2.97939	1.5653	0.654142	2.70387	1.44585	0.192404	-0.27552	-0.501925	P61254;J3KTJ8;J3QRI7;J3QQQ9;J3QQV1;E5RIT6;J3QRC4;Q9UNX3;E5RHH1;J3KSS0	P61254;J3KTJ8;J3QRI7;J3QQQ9;J3QQV1;E5RIT6;J3QRC4;Q9UNX3	60S ribosomal protein L26;60S ribosomal protein L26-like 1	RPL26;RPL26L1	1783
20.3382148742676	20.1672954559326	16.7982406616211	21.6247100830078	22.1602325439453	21.4595394134521	22.0470676422119	20.9611282348633	18.3806209564209								5	5	5	30.4	30.4	30.4	16.537	0	35.562	294550000	34	1.06152	-2.64691	-2.25884	0.507972	-1.28522	-1.16026	0.357944	1.36169	0.859374	P61626;F8VV32;A0A0B4J259	P61626;F8VV32;A0A0B4J259	Lysozyme C;Lysozyme	LYZ	1786
18.1422061920166	17.5428638458252	19.0476894378662	18.82692527771	17.8926982879639	25.9258079528809	23.7288932800293	23.8374977111816	23.505428314209						+	MG132_DMSO	2	2	2	31	31	31	8.1111	0	72.515	1709200000	31	0.439616	-2.63756	-1.02477	0.480773	2.8088	1.10658	3.57981	5.44635	12.1521	P61956-2;P61956;A8MUA9;A8MU27;Q6EEV6;P55854;P55854-2	P61956-2;P61956;A8MUA9;A8MU27;Q6EEV6;P55854;P55854-2	Small ubiquitin-related modifier 2;Small ubiquitin-related modifier 4;Small ubiquitin-related modifier 3	SUMO2;SUMO3;SUMO4	1787
23.337287902832	24.7264003753662	22.3190422058105	22.0975761413574	21.6652698516846	22.3058300018311	23.656436920166	24.0676784515381	17.7019748687744								15	11	9	56.3	46.6	40.1	28.302	0	254.1	1467500000	84	0.929981	1.43802	1.98967	0.0350831	-0.214195	-0.103705	0.310516	-1.65221	-0.760722	P61981	P61981	14-3-3 protein gamma;14-3-3 protein gamma, N-terminally processed	YWHAG	1792
18.0811653137207	22.5691318511963	23.6278953552246	17.7384948730469	17.7683944702148	18.6822166442871	21.7565002441406	23.1097564697266	24.1566886901855					+		MG132_MG132IgG	10	10	10	56.7	56.7	56.7	22.127	0	71.801	835550000	20	0.908279	3.36303	1.94605	2.53921	4.94461	6.50043	0.358802	1.58158	0.861137	P62081;B5MCP9	P62081;B5MCP9	40S ribosomal protein S7	RPS7	1793
20.6164779663086	18.0639476776123	22.8876991271973	20.2570705413818	20.2519950866699	21.7957439422607	22.7658557891846	22.5438022613525	19.9203014373779								16	16	6	55.8	55.8	16.1	37.512	0	323.31	2160900000	106	0.0571594	-0.245562	-0.165363	0.392601	0.97505	0.930145	0.297197	1.22061	0.732574	P62136;P62136-2;P62136-3;E9PMD7;F5H1L6;F5H037	P62136;P62136-2;P62136-3;E9PMD7	Serine/threonine-protein phosphatase PP1-alpha catalytic subunit;Serine/threonine-protein phosphatase	PPP1CA	1794
16.8022632598877	21.7764759063721	21.7954273223877	21.106294631958	17.4126720428467	21.7072925567627	22.6466045379639	23.6108798980713	19.3415832519531								13	4	4	50.2	14.4	14.4	37.186	0	82.019	670860000	49	0.00758327	0.0493024	0.023082	0.407806	1.79094	0.960904	0.342451	1.74163	0.827399	P62140;E7ETD8;C9JP48;C9J9S3;H0Y3Y6;F8WE71;F8W1A0	P62140;E7ETD8;C9JP48	Serine/threonine-protein phosphatase PP1-beta catalytic subunit;Serine/threonine-protein phosphatase	PPP1CB	1795
21.4686164855957	22.1518058776855	21.7716884613037	18.3207492828369	20.3906860351563	21.8641586303711	23.1840744018555	22.7882347106934	23.4067840576172					+	+	MG132_DMSO;MG132_MG132IgG	12	12	12	39.5	39.5	39.5	41.167	0	323.31	1110900000	55	0.699429	1.60551	1.5341	1.31685	2.9345	2.81215	2.11334	1.32899	4.96057	P62191-2;P62191;G3V4X1	P62191-2;P62191	26S protease regulatory subunit 4	PSMC1	1796
18.2791881561279	21.3488941192627	22.5181407928467	19.1525421142578	17.3607845306396	17.6819534301758	23.4308395385742	24.181619644165	22.7905445098877					+		MG132_MG132IgG	11	11	10	30.8	30.8	27.8	45.626	0	121.36	829880000	64	0.896145	2.65031	1.92175	2.86065	5.40257	7.91567	0.972141	2.75226	2.075	P62195;P62195-2;J3QQM1;J3KRP2;J3QSA9;J3QLH6;J3QRW1;J3QSE0;J3QRR3;J3KTQ9	P62195;P62195-2;J3QQM1;J3KRP2;J3QSA9	26S protease regulatory subunit 8	PSMC5	1797
21.8986625671387	23.5746173858643	24.5252799987793	17.2961921691895	24.3798084259033	24.1078910827637	24.3643283843994	23.62522315979	19.0310382843018								11	11	11	50	50	50	24.205	0	247.1	3462800000	153	0.22492	1.40489	0.575512	0.0495445	0.412233	0.144375	0.209341	-0.992657	-0.540519	P62241;Q5JR95	P62241;Q5JR95	40S ribosomal protein S8	RPS8	1798
25.583251953125	27.2651710510254	25.4286708831787	24.3770313262939	24.3180351257324	25.6120624542236	26.1119556427002	26.5012874603271	18.8761863708496								22	19	19	83.5	73.7	73.7	29.174	0	323.31	8895000000	248	0.84928	1.32332	1.82841	0.138011	-0.939233	-0.373454	0.371865	-2.26255	-0.887919	P62258;P62258-2;B4DJF2;I3L3T1;K7EM20;K7EIT4;I3L0W5	P62258;P62258-2	14-3-3 protein epsilon	YWHAE	1800
21.7453804016113	23.2483367919922	24.7226009368896	23.1984596252441	22.5897579193115	24.0972385406494	25.2486190795898	24.8953666687012	25.9362049102783					+		MG132_MG132IgG	9	9	9	48.1	48.1	48.1	18.431	0	153.45	2957400000	61	0.0194543	-0.0563793	-0.0584504	1.74388	2.06491	3.86728	1.09342	2.12129	2.32554	P62280;M0QZC5;M0R1H6;M0R1H5	P62280;M0QZC5	40S ribosomal protein S11	RPS11	1803
24.3191375732422	25.3488807678223	25.2870082855225	16.7570133209229	21.9796295166016	22.5100002288818	24.5914936065674	23.7952098846436	20.0521850585938								15	15	15	49.6	49.6	49.6	29.995	0	207.54	3682800000	162	1.15177	4.56946	2.4492	0.446562	2.39742	1.03863	0.686999	-2.17205	-1.50987	P62424;Q5T8U3;Q5T8U2	P62424;Q5T8U3;Q5T8U2	60S ribosomal protein L7a	RPL7A	1805
18.5496940612793	18.2702312469482	18.2771129608154	19.1756858825684	18.055549621582	19.9663486480713	20.1106967926025	20.8281116485596	21.2516479492188						+	MG132_DMSO	4	4	4	29.7	29.7	29.7	19.294	0	60.411	105980000	19	0.551701	-0.700182	-1.24607	1.20946	1.66429	2.57371	2.62256	2.36447	6.84423	P62487;E9PIU7;H0YEE4;E9PKH3	P62487;E9PIU7;H0YEE4;E9PKH3	DNA-directed RNA polymerase II subunit RPB7	POLR2G	1806
25.6512451171875	25.9734687805176	26.105094909668	25.3188285827637	22.1455059051514	25.407075881958	26.1087493896484	26.4622478485107	20.9626808166504								13	13	13	48.3	48.3	48.3	29.597	0	275.56	9259900000	124	0.680813	1.61947	1.49781	0.0360091	0.220756	0.106343	0.321975	-1.39871	-0.784774	P62701;C9JEH7;P22090;Q8TD47	P62701	40S ribosomal protein S4, X isoform	RPS4X	1808
24.9547348022461	25.9616622924805	25.6320915222168	18.3937492370605	23.343807220459	22.5235595703125	24.4278392791748	24.3193454742432	21.4126605987549								8	8	8	33.3	33.3	33.3	28.68	0	155.44	4147600000	125	1.23303	4.09579	2.62527	0.466806	1.96624	1.07891	0.967479	-2.12955	-2.06552	P62753;A2A3R5;A2A3R7	P62753;A2A3R5;A2A3R7	40S ribosomal protein S6	RPS6	1810
18.0852127075195	20.8835296630859	21.7520122528076	24.1940021514893	26.2543983459473	28.9485168457031	26.6831130981445	22.755786895752	25.9539813995361				+		+	DMSO_MG132IgG;MG132_DMSO	13	13	13	60.2	60.2	60.2	11.367	0	265.72	6300400000	185	1.61371	-6.22539	-3.52509	0.295633	-1.33468	-0.729256	1.39354	4.89071	2.98827	P62805	P62805	Histone H4	HIST1H4A	1811
18.2176113128662	25.0438098907471	24.5025177001953	24.1630783081055	23.5267143249512	23.2131633758545	23.4158363342285	24.6625347137451	24.4835147857666								11	11	11	52.8	52.8	52.8	24.423	0	106.34	2215300000	72	0.180218	-1.04634	-0.473775	0.504882	0.552977	1.15417	0.290704	1.59932	0.718773	P62826;J3KQE5;F5H018;B5MDF5;H0YFC6;B4DV51;A0A087X0W0	P62826;J3KQE5;F5H018;B5MDF5	GTP-binding nuclear protein Ran	RAN	1812
25.3204460144043	24.8405246734619	25.7896747589111	23.1554698944092	17.9326858520508	23.8320007324219	25.2767524719238	24.9397048950195	24.8685359954834								12	12	4	42.4	42.4	16.5	37.331	0	183.64	5380500000	135	0.911061	3.67683	1.95163	0.841843	3.38828	1.81367	0.405831	-0.288551	-0.956918	P62879;C9JIS1;C9JXA5;C9JZN1;E7EP32;P62879-2;C9JD14	P62879;C9JIS1;C9JXA5;C9JZN1;E7EP32	Guanine nucleotide-binding protein G(I)/G(S)/G(T) subunit beta-2	GNB2	1817
25.5280570983887	25.0033740997314	17.5466499328613	24.1262073516846	23.9399299621582	25.0924072265625	24.8080368041992	24.2243499755859	18.607385635376								10	10	10	42.9	42.9	42.9	24.831	0	92.224	3123400000	59	0.259116	-1.69349	-0.650814	0.38552	-1.83959	-0.915763	0.014897	-0.146103	-0.044979	P62906	P62906	60S ribosomal protein L10a	RPL10A	1821
24.5959949493408	26.3880958557129	24.7185821533203	24.0606861114502	24.7833671569824	24.8784866333008	26.0571784973145	24.5082721710205	20.7881965637207								10	10	10	33.9	33.9	33.9	28.024	0	323.31	5177300000	90	0.448554	0.660044	1.04261	0.190826	-0.789631	-0.498298	0.362961	-1.44968	-0.869682	P62917;E9PKZ0;G3V1A1;E9PKU4;E9PP36	P62917;E9PKZ0;G3V1A1;E9PKU4;E9PP36	60S ribosomal protein L8	RPL8	1824
21.5779609680176	17.7043609619141	22.1119079589844	17.8613719940186	17.8182411193848	21.5691795349121	22.6665058135986	22.8804130554199	19.172872543335								9	9	6	34.7	34.7	28.5	33.665	0	176.56	1030600000	60	0.301337	1.38181	0.741347	0.651262	2.49033	1.44025	0.237564	1.10852	0.603584	P62995;P62995-3;H7BXF3;H7C2L4;P62995-2	P62995;P62995-3;H7BXF3	Transformer-2 protein homolog beta	TRA2B	1826
24.5334434509277	24.2384872436523	20.8238430023193	23.098461151123	22.2836208343506	23.0285224914551	24.3957786560059	24.2392158508301	23.9411849975586					+		MG132_MG132IgG	23	23	10	26.5	26.5	11.4	104.55	0	287.72	3342000000	166	0.118018	0.395056	0.324177	2.04441	1.38853	4.74138	0.343401	0.993469	0.829365	P63010;P63010-2;P63010-3;A0A087X253;A0A087WU93;A0A087WZQ6;A0A087WYD1;K7ERB2;K7EN71;K7EJ01;A0A087WXS3;K7EKZ5;K7EJX1;H7C034	P63010;P63010-2;P63010-3;A0A087X253;A0A087WU93;A0A087WZQ6;A0A087WYD1	AP-2 complex subunit beta	AP2B1	1828
21.909252166748	20.660924911499	22.712760925293	18.9094047546387	20.0074443817139	22.3473281860352	23.8921737670898	22.8912467956543	23.5397872924805					+		MG132_MG132IgG	8	7	7	24.9	22.1	22.1	45.664	0	188.08	1352400000	70	0.496999	1.33959	1.13864	1.33851	3.01968	2.86138	1.18765	1.68009	2.52636	P63092;P63092-4;Q5JWF2;P63092-3;P63092-2;Q5JWF2-2;S4R3E3;Q5JWE9;Q5JWD1;H0Y7E8;S4R3V9;A0A0A0MR13;H0Y7F4	P63092;P63092-4;Q5JWF2;P63092-3;P63092-2;Q5JWF2-2;S4R3E3	Guanine nucleotide-binding protein G(s) subunit alpha isoforms short;Guanine nucleotide-binding protein G(s) subunit alpha isoforms XLas	GNAS	1829
25.8273315429688	26.7714023590088	25.0573024749756	24.5483379364014	24.7795658111572	24.6752986907959	26.2109107971191	26.5768661499023	22.4882431030273								25	25	19	87.3	87.3	70.2	27.745	0	323.31	9455200000	222	1.14487	1.21761	2.43446	0.118107	0.424273	0.324399	0.2215	-0.793339	-0.567868	P63104;E7EX29;B0AZS6;E7ESK7;P63104-2;E9PD24;E7EVZ2;B7Z2E6;H0YB80;E5RIR4;E5RGE1	P63104;E7EX29;B0AZS6;E7ESK7	14-3-3 protein zeta/delta	YWHAZ	1831
23.6620998382568	24.2740516662598	18.0276699066162	24.2253074645996	24.302360534668	23.9352607727051	24.1141815185547	24.8820362091064	22.4814586639404								15	15	15	63.7	63.7	63.7	35.076	0	180.19	1967700000	99	0.471392	-2.16637	-1.08801	0.173584	-0.328417	-0.458307	0.363586	1.83795	0.870964	P63244;J3KPE3;D6RAC2;H0YAF8;D6RHH4;H0Y8W2;H0YAM7;D6REE5;D6RFX4;D6R9Z1;D6R9L0;D6RFZ9;D6RAU2;E9PD14;D6RBD0;D6RHJ5;D6RF23;H0Y8R5;D6RGK8;H0Y9P0;D6R909;D6RDI0	P63244;J3KPE3;D6RAC2;H0YAF8;D6RHH4;H0Y8W2;H0YAM7;D6REE5;D6RFX4;D6R9Z1;D6R9L0	Guanine nucleotide-binding protein subunit beta-2-like 1;Guanine nucleotide-binding protein subunit beta-2-like 1, N-terminally processed	GNB2L1	1834
26.2070217132568	26.5924911499023	26.031852722168	17.2948608398438	23.4477100372314	18.9922351837158	25.5222911834717	25.1115169525146	24.5396690368652				+		+	DMSO_MG132IgG;MG132_DMSO	12	7	7	50	37.3	37.3	35.924	0	323.31	4504200000	107	1.58629	6.36552	3.45548	1.29893	5.14622	2.77172	1.68115	-1.2193	-3.69986	P67809;A0A087X1S2;H0Y449;C9J5V9;Q9Y2T7	P67809;A0A087X1S2;H0Y449	Nuclease-sensitive element-binding protein 1	YBX1	1836
22.3772163391113	24.4333896636963	22.3092193603516	18.092565536499	17.1225395202637	21.5184059143066	23.0356864929199	22.4919662475586	17.3058261871338								21	12	10	54.4	30.6	26.2	28.521	0	268.76	1692400000	81	1.28667	4.12877	2.74421	0.377424	2.03332	0.899274	0.46336	-2.09545	-1.07207	P67936;P67936-2;K7ENT6;K7ERG3;K7EMU5;P07951-3;K7EPV9;K7EP68;H0YL80;K7EPB9;U3KQK2;Q2TAC2-2;Q2TAC2	P67936;P67936-2;K7ENT6	Tropomyosin alpha-4 chain	TPM4	1838
25.4151592254639	18.1886901855469	22.7226123809814	21.661491394043	23.5727672576904	19.6052131652832	25.7055130004883	22.3439445495605	22.4127902984619								31	8	8	75.1	38.5	38.5	42.019	0	252.32	42874000000	203	0.0724012	0.495663	0.206555	0.515657	1.87426	1.17538	0.226318	1.3786	0.57863	P68032;P62736;P68133;P63267;A6NL76;P63267-2;C9JFL5;F6UVQ4;F6QUT6;F8WB63;B8ZZJ2	P68032;P62736;P68133;P63267;A6NL76;P63267-2	Actin, alpha cardiac muscle 1;Actin, aortic smooth muscle;Actin, alpha skeletal muscle;Actin, gamma-enteric smooth muscle	ACTC1;ACTA2;ACTA1;ACTG2	1839
25.4930782318115	26.8747863769531	27.6829795837402	25.4489078521729	27.3068695068359	22.5800800323486	25.7580661773682	26.5337543487549	26.1067543029785								21	21	11	65.8	65.8	40.7	50.14	0	323.31	18322000000	427	0.445513	1.57166	1.03654	0.297331	1.02091	0.732859	0.33544	-0.550756	-0.812853	P68104;Q5VTE0;A0A087WVQ9;P68104-2;A0A087WV01;Q5JR01;A6PW80	P68104;Q5VTE0;A0A087WVQ9;P68104-2;A0A087WV01	Elongation factor 1-alpha 1;Putative elongation factor 1-alpha-like 3;Elongation factor 1-alpha	EEF1A1;EEF1A1P5	1841
25.4010639190674	25.7873344421387	26.2755088806152	23.9063739776611	24.1472473144531	23.3739814758301	25.6960163116455	25.9905128479004	26.1684627532959				+	+		DMSO_MG132IgG;MG132_MG132IgG	28	28	2	67.9	67.9	3.6	49.83	0	323.31	18150000000	487	2.38489	2.0121	5.90268	2.88455	2.14246	8.03109	0.171117	0.130362	0.452526	P68371;Q13509-2;M0R2D3;M0QY85;M0R0X0;M0QY37;M0QX14;M0QZL7;M0R278;M0R2T4;A0A075B724	P68371	Tubulin beta-4B chain	TUBB4B	1844
22.3929653167725	22.224645614624	20.7601184844971	21.2422580718994	21.4240875244141	22.4049396514893	22.1512489318848	22.4140033721924	21.88356590271								17	17	17	20.7	20.7	20.7	107.97	0	160.41	831270000	69	0.0558097	0.102148	0.161664	0.513291	0.459178	1.17072	0.263519	0.35703	0.660373	P78347-2;P78347-4;P78347-3;P78347;P78347-5;C9J6M0;A0A087WW90;A0A0D9SF80;A0A0A0MSY2;Q86UP8-3;Q86UP8;Q6EKJ0	P78347-2;P78347-4;P78347-3;P78347	General transcription factor II-I	GTF2I	1849
24.9741687774658	24.9154281616211	25.4872627258301	22.7642974853516	22.5943431854248	17.5363025665283	24.2200756072998	24.5469856262207	24.1767597198486						+	MG132_DMSO	30	30	30	73.5	73.5	73.5	57.488	0	323.31	4971200000	249	1.13456	4.16064	2.41248	0.909533	3.34963	1.94857	1.70213	-0.811013	-3.75532	P78371;P78371-2;F5GWF6;F8VQ14	P78371;P78371-2;F5GWF6;F8VQ14	T-complex protein 1 subunit beta	CCT2	1851
18.0992298126221	17.5434303283691	21.7119617462158	22.2977657318115	21.1271686553955	22.9023857116699	23.1516189575195	21.1523933410645	22.1777038574219								8	8	8	25.5	25.5	25.5	40.968	0	54.528	739520000	37	0.997142	-2.9909	-2.126	0.0220905	0.0514654	0.0661848	0.998938	3.04236	2.12967	P78406;E9PQ57;E9PPG9;B0QZ36;B0QZ37	P78406;E9PQ57;E9PPG9	mRNA export factor	RAE1	1852
23.722131729126	23.5898952484131	21.1377735137939	17.7533416748047	22.7326850891113	23.5940017700195	24.8598442077637	25.0194988250732	24.7964477539063								89	89	89	25.8	25.8	25.8	469.08	0	323.31	6819500000	431	0.294331	1.45659	0.72649	0.904714	3.53192	1.93891	1.15782	2.07533	2.46214	P78527;P78527-2;F5GX40;H0YG84	P78527;P78527-2	DNA-dependent protein kinase catalytic subunit	PRKDC	1854
26.5406150817871	25.4662837982178	26.268762588501	27.4022674560547	28.3912868499756	27.1711196899414	27.4260635375977	27.6819744110107	25.4242553710938				+			DMSO_MG132IgG	7	7	7	40.9	40.9	40.9	11.284	0	85.146	13934000000	207	1.46786	-1.563	-3.16404	0.430276	-0.810794	-1.00608	0.407554	0.752211	0.960396	P81605;P81605-2	P81605;P81605-2	Dermcidin;Survival-promoting peptide;DCD-1	DCD	1856
24.5618572235107	25.6520118713379	25.4402198791504	18.0614452362061	18.3601131439209	23.202262878418	24.7181644439697	24.3591079711914	24.3275909423828				+			DMSO_MG132IgG	9	8	8	52.4	52.4	52.4	14.203	0	72.646	1768300000	43	1.45981	5.34342	3.14475	1.28901	4.59368	2.74945	0.986005	-0.749742	-2.10324	P84103-2;P84103;A0A087X2D0	P84103-2;P84103;A0A087X2D0	Serine/arginine-rich splicing factor 3	SRSF3	1860
22.8563899993896	23.1049041748047	17.499849319458	17.5694351196289	16.7992496490479	20.7125511169434	21.6806316375732	21.1995830535889	21.8848342895508								10	10	9	14.9	14.9	13.9	75.456	0	68.264	963510000	33	0.568158	2.7933	1.27824	1.24829	3.22794	2.6589	0.0836353	0.434635	0.236267	P85037;P85037-2	P85037;P85037-2	Forkhead box protein K1	FOXK1	1861
23.5945720672607	24.2044124603271	21.5831146240234	23.1549758911133	24.9182987213135	25.1120738983154	24.3669967651367	25.0740642547607	24.5258178710938								28	28	20	37.2	37.2	26.3	88.979	0	323.31	18463000000	463	0.558047	-1.26775	-1.25848	0.147189	0.26051	0.395671	0.866611	1.52826	1.86284	Q00839-2;Q00839	Q00839-2;Q00839	Heterogeneous nuclear ribonucleoprotein U	HNRNPU	1869
26.1543350219727	25.8034610748291	25.3047637939453	21.3575115203857	20.8661975860596	25.4692993164063	26.8650226593018	26.173999786377	26.5127544403076								103	103	95	50	50	46.9	274.61	0	323.31	25347000000	888	1.0114	3.18985	2.15522	1.25949	3.95292	2.68366	1.1317	0.763072	2.40641	Q01082;A0A087WUZ3;Q01082-3;Q01082-2;F8W6C1;P11277-3;P11277;P11277-2	Q01082;A0A087WUZ3;Q01082-3;Q01082-2	Spectrin beta chain, non-erythrocytic 1	SPTBN1	1870
17.9130477905273	21.50217628479	22.3328170776367	22.0573844909668	27.6951789855957	24.1868419647217	20.9274501800537	22.0729694366455	19.3773384094238								12	12	12	72.6	72.6	72.6	15.164	0	109.75	2690600000	78	0.888799	-4.06379	-1.90707	0.993117	-3.85388	-2.11777	0.0458621	0.209906	0.134123	Q01469;I6L8B7;A8MUU1	Q01469;I6L8B7	Fatty acid-binding protein, epidermal	FABP5	1872
17.2913570404053	18.212760925293	19.3535652160645	19.2623500823975	19.2266864776611	19.2036037445068	19.4800643920898	20.1698665618896	20.1388359069824					+		MG132_MG132IgG	3	3	3	6.7	6.7	6.7	57.293	0	23.831	90618000	11	0.724868	-0.944986	-1.58375	1.43989	0.698709	3.09727	1.2117	1.64369	2.57859	Q01581	Q01581	Hydroxymethylglutaryl-CoA synthase, cytoplasmic	HMGCS1	1875
24.7316913604736	18.0989170074463	25.7671146392822	17.9579296112061	18.2951068878174	18.0399627685547	25.2426357269287	24.7215595245361	24.6651935577393					+		MG132_MG132IgG	17	17	17	50.9	50.9	50.9	38.725	0	323.31	11284000000	249	0.926771	4.76824	1.98321	5.26052	6.7788	32.283	0.3459	2.01056	0.834537	Q01664;I3L254;I3L4L6;I3L301	Q01664	Transcription factor AP-4	TFAP4	1877
20.6578769683838	21.7494773864746	18.1152858734131	21.121488571167	18.8590850830078	21.0883541107178	20.7294120788574	21.219217300415	21.2390556335449								10	10	10	12.9	12.9	12.9	98.088	0	63.117	420770000	47	0.0475615	-0.182096	-0.138863	0.387996	0.706252	0.920796	0.336675	0.888348	0.815419	Q01780-2;Q01780;K7EJ37	Q01780-2;Q01780	Exosome component 10	EXOSC10	1878
22.8348197937012	22.7175998687744	18.4907760620117	18.5814094543457	17.8645172119141	20.8640842437744	22.9961242675781	22.6629905700684	21.9963130950928					+		MG132_MG132IgG	22	22	22	27.3	27.3	27.3	110.06	0	322.01	2392100000	142	0.593258	2.24439	1.32724	1.65305	3.44847	3.6264	0.341482	1.20408	0.825391	Q02241;H7BYN4;Q02241-2;Q02241-3;H0YKQ5;H0YME6;H0YMJ4	Q02241;H7BYN4;Q02241-2;Q02241-3	Kinesin-like protein KIF23;Kinesin-like protein	KIF23	1883
24.0058174133301	25.2785263061523	23.937328338623	25.3515796661377	26.5532989501953	25.367696762085	23.6718482971191	24.1804828643799	22.48313331604					+		MG132_MG132IgG	38	38	37	40.2	40.2	39	113.75	0	323.31	7526700000	521	1.07515	-1.3503	-2.28727	1.64509	-2.31237	-3.60575	0.653842	-0.962069	-1.44527	Q02413;Q02413-2	Q02413	Desmoglein-1	DSG1	1884
23.4612636566162	23.2271156311035	22.9266014099121	17.5752086639404	19.8446006774902	17.095817565918	21.1903896331787	22.785005569458	21.8542613983154				+	+		DMSO_MG132IgG;MG132_MG132IgG	14	14	14	40.1	40.1	40.1	51.804	0	135.43	588530000	48	2.36813	5.03312	5.84064	1.75791	3.77134	3.90539	1.21571	-1.26177	-2.58735	Q02790;H0YFG2;F5H120	Q02790	Peptidyl-prolyl cis-trans isomerase FKBP4;Peptidyl-prolyl cis-trans isomerase FKBP4, N-terminally processed	FKBP4	1886
22.2857666015625	23.9646396636963	24.9617729187012	18.0826301574707	22.798713684082	23.9953308105469	24.9499797821045	24.3638591766357	23.4633865356445								14	14	14	45.1	45.1	45.1	32.728	0	114.46	1884900000	89	0.46429	2.11183	1.07391	0.640357	2.63352	1.41901	0.22896	0.521682	0.584513	Q02878;F8VZ45;U3KQR5;F8VR69;F8VZA3;F8VWR1;F8VU16	Q02878	60S ribosomal protein L6	RPL6	1887
22.3926258087158	22.1899662017822	22.6769561767578	18.8969135284424	17.4929637908936	17.730993270874	21.2224655151367	21.0028514862061	21.0416641235352				+	+	+	DMSO_MG132IgG;MG132_DMSO;MG132_MG132IgG	9	9	9	8.9	8.9	8.9	180.99	0	233.17	565240000	43	3.18172	4.37956	9.60003	2.64609	3.0487	6.9441	2.97812	-1.33086	-8.49771	Q02952-3;Q02952-2;Q02952	Q02952-3;Q02952-2;Q02952	A-kinase anchor protein 12	AKAP12	1888
20.9546813964844	17.8497486114502	16.9044609069824	18.0511951446533	18.5459690093994	17.4142265319824	21.1479930877686	20.6276512145996	21.423677444458					+		MG132_MG132IgG	20	20	20	3.1	3.1	3.1	860.65	0	238.81	726210000	39	0.168674	0.565833	0.446789	2.79681	3.06264	7.6147	0.93749	2.49681	2.00481	Q03001;E9PHM6;F6QMI7;E9PEB9;Q03001-8;F8W9J4;E7ERU0;A0A0U1RQJ2;Q03001-9;H0YC82;Q6P0N6;E7ETB9;Q03001-10;Q03001-13;Q03001-3;Q5T0V7	Q03001;E9PHM6;F6QMI7;E9PEB9;Q03001-8;F8W9J4;E7ERU0;A0A0U1RQJ2	Dystonin	DST	1889
18.6060447692871	17.8885192871094	18.2195014953613	18.9917182922363	17.6262016296387	18.2217273712158	17.9088268280029	17.9670791625977	18.0031108856201								3	3	3	1.6	1.6	1.6	265.4	0	22.078	72048000	9	0.0316155	-0.0418606	-0.0937859	0.33319	-0.32021	-0.808173	0.595116	-0.27835	-1.33086	Q04721	Q04721	Neurogenic locus notch homolog protein 2;Notch 2 extracellular truncation;Notch 2 intracellular domain	NOTCH2	1892
19.0352516174316	18.3780059814453	18.3392028808594	17.2145404815674	18.0911178588867	21.4461708068848	22.7265872955322	19.4666862487793	19.5311145782471								5	5	5	43.2	43.2	43.2	17.259	0	44.225	80545000	6	0.0906112	-0.333123	-0.254459	0.42072	1.65752	0.986906	0.840243	1.99064	1.8105	Q04837;C9K0U8;A0A0G2JLD8;E7EUY5	Q04837;C9K0U8;A0A0G2JLD8;E7EUY5	Single-stranded DNA-binding protein, mitochondrial	SSBP1	1896
23.7829685211182	24.7125091552734	22.5325756072998	21.4511604309082	18.4562168121338	22.3103847503662	23.3979339599609	23.6418514251709	17.3048706054688								12	8	8	45.5	32.9	32.9	28.218	0	225.69	1328800000	68	1.03871	2.93676	2.2115	0.10759	0.708965	0.297964	0.441275	-2.2278	-1.02808	Q04917;A2IDB2;F8WEB6;A2IDB1	Q04917;A2IDB2	14-3-3 protein eta	YWHAH	1897
17.6987171173096	17.0480823516846	17.1661167144775	18.4858779907227	18.368558883667	17.5153999328613	19.3834266662598	19.6586780548096	20.260290145874					+	+	MG132_DMSO;MG132_MG132IgG	4	4	4	10.2	10.2	10.2	48.357	0	26.199	58612000	6	1.05284	-0.818974	-2.2408	1.82936	1.64419	4.1033	2.77782	2.46316	7.52715	Q05048;A0A0A0MSZ9;A3KFI9	Q05048;A0A0A0MSZ9	Cleavage stimulation factor subunit 1	CSTF1	1899
24.6244983673096	25.2141571044922	17.7625637054443	18.2580280303955	18.3581218719482	22.1338291168213	22.7349605560303	22.104471206665	22.8909854888916								24	24	24	45.7	45.7	45.7	61.212	0	222.54	2419100000	94	0.471637	2.95041	1.08849	1.08418	2.99348	2.30616	0.00587495	0.043066	0.0179165	Q05682-5;E9PGZ1;E7EX44;Q05682-3;Q05682-4;Q05682-6;Q05682-2;Q05682;C9J813;C9JEK3	Q05682-5;E9PGZ1;E7EX44;Q05682-3;Q05682-4;Q05682-6;Q05682-2;Q05682;C9J813	Caldesmon	CALD1	1902
18.5711727142334	18.1410598754883	18.347110748291	17.9742279052734	17.3848819732666	18.6028385162354	21.0923595428467	20.5450057983398	21.1200332641602					+	+	MG132_DMSO;MG132_MG132IgG	5	5	5	12.8	12.8	12.8	57.398	0	91.915	148920000	13	0.417704	0.365798	0.980843	2.7408	2.93182	7.35909	3.47449	2.56602	11.4207	Q06203;D6RCC8;D6RE15	Q06203	Amidophosphoribosyltransferase	PPAT	1903
18.9781665802002	18.2092437744141	18.8100814819336	17.9841346740723	17.3585681915283	17.6566467285156	18.7963619232178	19.4124126434326	19.8906860351563				+	+		DMSO_MG132IgG;MG132_MG132IgG	3	3	3	7.8	7.8	7.8	45.641	0	25.385	93073000	8	1.55864	0.999381	3.38613	2.01895	1.70004	4.66231	0.825252	0.700656	1.78085	Q06330-3;Q06330-2;Q06330-5;Q06330-4;Q06330-6;Q06330-7;Q06330;D6R927;H0Y8R3;D6RB37;D6RBQ8;D6R946;D6RA45;D6RCM1	Q06330-3;Q06330-2;Q06330-5;Q06330-4;Q06330-6;Q06330-7;Q06330;D6R927	Recombining binding protein suppressor of hairless	RBPJ	1905
23.2444076538086	24.7823181152344	25.2673168182373	23.5924053192139	25.2424907684326	23.8471851348877	25.0339336395264	25.3789157867432	24.497896194458								20	20	16	75.9	75.9	60.8	22.11	0	179.59	7262700000	136	0.0912126	0.203987	0.256018	0.577097	0.742888	1.2957	0.336347	0.538901	0.814737	Q06830;A0A0A0MSI0;A0A0A0MRQ5	Q06830;A0A0A0MSI0	Peroxiredoxin-1	PRDX1	1909
18.072826385498	17.133617401123	23.5359954833984	21.1553611755371	20.5371570587158	19.8266849517822	20.2925510406494	18.8175964355469	17.3943920135498								6	6	6	32.6	32.6	32.6	31.362	0	323.31	289630000	35	0.172324	-0.925588	-0.455357	0.842952	-1.67155	-1.81587	0.126268	-0.745967	-0.344661	Q07021;I3L3Q7;I3L3B0	Q07021;I3L3Q7;I3L3B0	Complement component 1 Q subcomponent-binding protein, mitochondrial	C1QBP	1910
21.3258075714111	22.4552803039551	22.3139877319336	17.0734462738037	20.1454448699951	16.8887271881104	22.8971691131592	22.8755836486816	21.9754371643066				+	+		DMSO_MG132IgG;MG132_MG132IgG	18	18	18	33.6	33.6	33.6	66.022	0	323.31	741160000	56	1.63743	3.99582	3.58597	1.84147	4.54686	4.13751	0.517459	0.551038	1.17892	Q07065;H3BUW6;H3BN64;H3BRM1;H3BRF9;Q96K21-4;Q96K21-3;Q96K21-2;Q96K21	Q07065	Cytoskeleton-associated protein 4	CKAP4	1911
24.4575748443604	24.386402130127	24.2019481658936	21.9946575164795	21.4189014434814	23.0982837677002	22.9977951049805	24.2415447235107	23.0350494384766				+			DMSO_MG132IgG	7	7	7	24.4	24.4	24.4	48.227	0	76.601	2382100000	76	1.92149	2.17803	4.36857	0.914997	1.25418	1.95953	1.04434	-0.923845	-2.22315	Q07666;Q07666-2;Q07666-3;O75525-2;O75525;Q5VWX1	Q07666;Q07666-2;Q07666-3	KH domain-containing, RNA-binding, signal transduction-associated protein 1	KHDRBS1	1913
21.6018199920654	22.9143524169922	24.0016994476318	24.0549030303955	23.8264827728271	23.696891784668	22.357027053833	21.9453163146973	21.3045768737793					+		MG132_MG132IgG	14	14	14	25.1	25.1	25.1	76.631	0	110.45	1335300000	108	0.658278	-1.02014	-1.45391	2.45054	-1.99045	-6.15106	0.568792	-0.970317	-1.27948	Q08188	Q08188	Protein-glutamine gamma-glutamyltransferase E;Protein-glutamine gamma-glutamyltransferase E 50 kDa catalytic chain;Protein-glutamine gamma-glutamyltransferase E 27 kDa non-catalytic chain	TGM3	1916
24.6687679290771	24.5161094665527	22.7966957092285	23.6264495849609	25.1595401763916	26.3964653015137	25.3289947509766	26.1265029907227	25.8055782318115								46	46	46	43.9	43.9	43.9	140.96	0	323.31	11644000000	404	0.460229	-1.06696	-1.06585	0.344095	0.692874	0.830801	1.28271	1.75983	2.73537	Q08211;Q08211-2	Q08211	ATP-dependent RNA helicase A	DHX9	1917
22.6128597259521	24.2797298431396	25.1985416412354	25.9204120635986	26.3553485870361	24.9445400238037	23.8468990325928	23.7055644989014	23.3427238464355					+		MG132_MG132IgG	18	18	18	26.9	26.9	26.9	93.834	0	323.31	6518400000	299	0.924481	-1.70972	-1.9786	2.04901	-2.10837	-4.75579	0.198861	-0.398648	-0.516708	Q08554-2;Q08554	Q08554-2;Q08554	Desmocollin-1	DSC1	1919
19.9264965057373	20.5533752441406	17.9123268127441	22.1257190704346	22.4365196228027	23.4290523529053	24.6604137420654	24.7713260650635	24.2154903411865				+	+	+	DMSO_MG132IgG;MG132_DMSO;MG132_MG132IgG	16	16	16	29.5	29.5	29.5	81.074	0	238.58	1589700000	67	1.64356	-3.1997	-3.60179	1.93329	1.88531	4.4034	2.47412	5.08501	6.24237	Q08945;E9PMD4;A0A0U1RRK2	Q08945	FACT complex subunit SSRP1	SSRP1	1920
19.1200199127197	18.052547454834	17.202033996582	17.8898754119873	18.605052947998	18.762601852417	19.1536064147949	19.672815322876	18.9992065429688								4	4	4	7.4	7.4	7.4	82.392	0	29.677	110310000	10	0.181801	-0.29431	-0.477451	1.19377	0.856033	2.53961	0.908341	1.15034	1.94618	Q08J23-2;Q08J23-3;Q08J23	Q08J23-2;Q08J23-3;Q08J23	tRNA (cytosine(34)-C(5))-methyltransferase	NSUN2	1921
26.5189189910889	26.4744606018066	26.5894947052002	22.5368728637695	22.6081295013428	23.0611820220947	25.8264350891113	25.6870174407959	26.3501625061035				+	+	+	DMSO_MG132IgG;MG132_DMSO;MG132_MG132IgG	14	14	2	41.7	41.7	3.4	46.158	0	323.31	14172000000	178	4.64629	3.79223	22.6309	3.61023	3.21914	12.3715	1.31178	-0.573086	-2.80068	Q09028-3;Q09028;Q09028-4;H0YF10;H0YCT5;H0YDK2;E9PNS6;H0YEU5;Q5JP02;E9PNS2;E9PIC4;C9JPP3;C9JAJ9;E9PND5	Q09028-3;Q09028;Q09028-4	Histone-binding protein RBBP4	RBBP4	1922
20.7619857788086	21.2177982330322	17.718282699585	16.5164031982422	20.3687953948975	20.8654441833496	21.8380737304688	21.4308395385742	22.1113033294678								15	15	15	22.9	22.9	22.9	91.838	0	152.42	842060000	76	0.136164	0.649141	0.368951	0.850859	2.54319	1.83154	0.782707	1.89405	1.69703	Q09161;X6R941;F2Z2T1	Q09161	Nuclear cap-binding protein subunit 1	NCBP1	1924
20.8363800048828	21.0055255889893	20.7074203491211	18.3270969390869	24.6291751861572	20.5979614257813	19.4786624908447	17.0291538238525	21.9117774963379								35	35	35	16	16	16	629.09	0	270.69	1184800000	92	0.0631121	-0.334969	-0.181577	0.29963	-1.71155	-0.737733	0.414711	-1.37658	-0.97482	Q09666;E9PQE3;E9PJZ0;E9PKR9;E9PJC6;E9PLK4;Q09666-2	Q09666	Neuroblast differentiation-associated protein AHNAK	AHNAK	1925
22.2491626739502	21.8158531188965	19.194450378418	18.6831722259521	17.2581157684326	18.7337093353271	21.0571537017822	20.1600494384766	21.3415832519531					+		MG132_MG132IgG	12	12	12	18.2	18.2	18.2	72.731	0	86.451	1172300000	38	1.25545	2.86149	2.67472	1.92391	2.62793	4.37569	0.0809889	-0.23356	-0.229315	Q0ZGT2-4;Q0ZGT2;H7BXY5;Q0ZGT2-3;Q0ZGT2-2;E7EUA0;E7ETM8	Q0ZGT2-4;Q0ZGT2;H7BXY5;Q0ZGT2-3;Q0ZGT2-2;E7EUA0;E7ETM8	Nexilin	NEXN	1926
20.7572727203369	20.4293079376221	18.6960391998291	18.4622917175293	21.0578804016113	22.4347648620605	22.1751766204834	22.5692024230957	22.37424659729						+	MG132_DMSO	19	19	19	14.7	14.7	14.7	160.88	0	323.31	1443500000	73	0.200269	-0.690772	-0.519919	0.667028	1.72123	1.47095	1.68637	2.412	3.71362	Q10570;E9PIM1;A0A087X101	Q10570	Cleavage and polyadenylation specificity factor subunit 1	CPSF1	1930
16.9998931884766	17.2745590209961	17.6298522949219	19.0739040374756	17.5328769683838	17.6452827453613	19.7813911437988	20.4664268493652	20.3941440582275					+	+	MG132_DMSO;MG132_MG132IgG	3	3	3	5.7	5.7	5.7	58.252	0	19.064	83056000	8	0.672123	-0.782586	-1.48088	1.76815	2.12997	3.93334	3.29464	2.91255	10.2672	Q10713;Q10713-2	Q10713;Q10713-2	Mitochondrial-processing peptidase subunit alpha	PMPCA	1931
20.2458591461182	20.3358173370361	18.125207901001	17.6823329925537	20.8951168060303	21.1560401916504	22.5105800628662	23.5168914794922	23.4230365753174					+	+	MG132_DMSO;MG132_MG132IgG	26	26	26	21.9	21.9	21.9	162.12	0	267.08	1076600000	61	0.091692	-0.342202	-0.25726	1.30575	3.23901	2.78708	1.97585	3.58121	4.5307	Q12769;G3V198;E9PR16;Q12769-2;Q12769-3;E9PSI3	Q12769;G3V198;E9PR16	Nuclear pore complex protein Nup160	NUP160	1932
20.1979656219482	21.8240756988525	17.8723087310791	22.4915733337402	22.516170501709	24.0488471984863	23.0724296569824	23.6363296508789	23.5560207366943						+	MG132_DMSO	16	16	16	30.9	30.9	30.9	89.034	0	323.31	1946300000	167	1.14256	-3.05408	-2.42952	0.300643	0.40273	0.739878	1.38981	3.45681	2.97959	Q12788;J3KNP2;A0A087WYP7;H3BN88	Q12788;J3KNP2	Transducin beta-like protein 3	TBL3	1933
16.1769943237305	19.8927764892578	18.7225971221924	18.4409675598145	17.851978302002	21.0457363128662	20.7087669372559	21.9501667022705	21.5938205718994								19	19	19	12.6	12.6	12.6	238.87	0	147.01	365990000	31	0.225459	-0.848771	-0.576713	1.03235	2.30469	2.19837	1.27801	3.15346	2.72486	Q12789;Q12789-3;H3BRD0;H3BU37	Q12789;Q12789-3	General transcription factor 3C polypeptide 1	GTF3C1	1934
16.9999732971191	18.7015438079834	18.0618000030518	18.5546493530273	18.026252746582	17.9841041564941	19.3049430847168	18.8170032501221	19.3304653167725					+		MG132_MG132IgG	3	3	3	8.4	8.4	8.4	51.378	0	21.653	44244000	5	0.193782	-0.26723	-0.505087	1.74775	0.962468	3.87775	1.1044	1.2297	2.34863	Q12800-3;Q12800;F8VWL0;Q12800-2;Q12800-4;F8VX55	Q12800-3;Q12800;F8VWL0;Q12800-2;Q12800-4	Alpha-globin transcription factor CP2	TFCP2	1938
18.0827255249023	18.6678657531738	17.4377555847168	18.8617630004883	19.1028385162354	18.3058776855469	21.1689491271973	19.6978321075439	20.8137817382813					+	+	MG132_DMSO;MG132_MG132IgG	6	6	6	14.6	14.6	14.6	54.722	0	72.654	135940000	15	0.747195	-0.694044	-1.62741	1.63962	1.80336	3.59161	1.93107	2.49741	4.39685	Q12834	Q12834	Cell division cycle protein 20 homolog	CDC20	1940
21.0084705352783	22.6386737823486	20.7806873321533	20.6247100830078	20.2544193267822	21.002233505249	21.4813861846924	23.0638828277588	23.0794620513916					+		MG132_MG132IgG	14	14	14	40.1	40.1	40.1	58.848	0	200.56	1084100000	84	0.610631	0.848823	1.3611	1.54197	1.91446	3.3447	0.604798	1.06563	1.34974	Q12874	Q12874	Splicing factor 3A subunit 3	SF3A3	1943
24.3994998931885	24.9349918365479	22.0315361022949	25.2698497772217	25.1293163299561	25.7561321258545	25.5974159240723	26.1990489959717	26.1456165313721								28	28	25	40.6	40.6	36.9	95.807	0	323.31	12512000000	314	0.809805	-1.59642	-1.75036	1.03508	0.595594	2.20401	1.12966	2.19202	2.40208	Q12906-7;Q12906-4;Q12906-6;Q12906;Q12906-5;Q12906-2;Q12906-3;K7EKJ9;K7EQR9;K7ER69;K7ERM6;K7ENK6;K7EM82;K7EJ09;K7EKY0;K7EQ75;K7EPG3;K7ELV3	Q12906-7;Q12906-4;Q12906-6;Q12906;Q12906-5;Q12906-2;Q12906-3	Interleukin enhancer-binding factor 3	ILF3	1945
19.6121807098389	18.3546886444092	19.7481899261475	18.8275413513184	18.7654762268066	19.4268550872803	20.8824844360352	20.2628154754639	21.2863597869873					+	+	MG132_DMSO;MG132_MG132IgG	11	11	11	5.6	5.6	5.6	274.93	0	87.967	241790000	26	0.179373	0.231729	0.47181	2.10859	1.80393	4.94521	1.37412	1.5722	2.94317	Q12923-3;Q12923;Q12923-4;Q12923-2	Q12923-3;Q12923;Q12923-4;Q12923-2	Tyrosine-protein phosphatase non-receptor type 13	PTPN13	1947
21.1997032165527	21.6902561187744	18.0895938873291	20.6685638427734	18.1022205352783	20.1776733398438	20.5497131347656	21.6621437072754	21.601095199585								11	11	11	23.3	23.3	23.3	74.267	0	175.39	508350000	57	0.188317	0.677032	0.49252	0.872042	1.6215	1.87365	0.328223	0.944466	0.797827	Q12931-2;Q12931;I3L0K7;I3L239;I3L253	Q12931-2;Q12931;I3L0K7	Heat shock protein 75 kDa, mitochondrial	TRAP1	1948
18.7468490600586	18.6716232299805	18.3073692321777	17.9628791809082	19.0316390991211	19.270112991333	20.3989524841309	20.161771774292	19.4712581634521						+	MG132_DMSO	40	40	40	35.7	35.7	35.7	127.06	0	323.31	8405000000	252	0.158758	-0.179597	-0.423348	1.20721	1.25578	2.56882	2.01056	1.43538	4.63648	Q12965;H0YNQ8;H0YLE5;H0YLJ4;H0YN00;O00160;H0YNB0;M0QXU2	Q12965	Unconventional myosin-Ie	MYO1E	1950
18.669921875	17.2855854034424	18.7986431121826	18.6689872741699	18.0366287231445	19.9049968719482	20.0084018707275	20.5016422271729	19.2487564086914								3	3	3	4.7	4.7	4.7	82.921	0	22.921	122710000	11	0.35124	-0.618821	-0.845565	0.729745	1.0494	1.59328	1.29032	1.66822	2.75239	Q12996	Q12996	Cleavage stimulation factor subunit 3	CSTF3	1951
17.5073471069336	16.8127136230469	17.016019821167	18.6510105133057	18.607292175293	17.0040454864502	18.2821102142334	18.6435394287109	18.1850490570068						+	MG132_DMSO	2	2	2	5.3	5.3	5.3	54.704	0.00044209	12.716	34171000	3	0.775295	-0.975423	-1.68248	0.193921	0.282784	0.505406	2.14207	1.25821	5.05417	Q5T8C6;Q13042-4;Q13042-3;Q13042-2;Q13042	Q5T8C6;Q13042-4;Q13042-3;Q13042-2;Q13042	Cell division cycle protein 16 homolog	CDC16	1952
21.8925247192383	21.0392570495605	19.8677825927734	17.7647972106934	17.3100814819336	21.7870006561279	22.7111225128174	21.8046722412109	22.4284152984619								22	22	22	20.2	20.2	20.2	144.75	0	323.31	2224900000	142	0.572198	1.97923	1.28613	1.09158	3.36078	2.32167	1.00477	1.38155	2.14162	Q13045;Q13045-2;Q13045-3;J3KS54;J3QQQ2;J3KS39;K7EP37;J3QQU5;K7EP27;J3QLR6;K7EQZ7	Q13045;Q13045-2;Q13045-3	Protein flightless-1 homolog	FLII	1954
17.7646331787109	18.5462779998779	18.6661281585693	17.1115379333496	19.0339450836182	17.8341808319092	19.8876705169678	19.1813907623291	19.43483543396						+	MG132_DMSO	5	5	5	10	10	10	71.988	0	85.848	64849000	13	0.204491	0.332458	0.529526	1.18661	1.50808	2.52412	1.54735	1.17562	3.35804	Q13049;Q5JVY0	Q13049	E3 ubiquitin-protein ligase TRIM32	TRIM32	1955
19.9907855987549	20.213830947876	20.2377147674561	18.711030960083	18.4521236419678	21.6457042694092	20.4389820098877	20.5686683654785	20.8332939147949						+	MG132_DMSO	5	5	5	7.5	7.5	7.5	106.92	0	36.552	258260000	14	0.204749	0.544491	0.530114	0.417599	1.0107	0.98063	1.53447	0.466204	3.32616	Q13111;Q13111-3;Q13111-2;K7EJF1;K7EPA1	Q13111;Q13111-3	Chromatin assembly factor 1 subunit A	CHAF1A	1957
18.2821712493896	24.6909370422363	19.8308601379395	17.6276168823242	26.7422695159912	19.7334651947021	25.2866554260254	25.3866004943848	24.3467864990234								5	5	5	10.9	10.9	10.9	61.492	0	33.68	1109500000	10	0.0439404	-0.433128	-0.128745	0.585101	3.6389	1.31132	0.974017	4.07202	2.07881	Q13112	Q13112	Chromatin assembly factor 1 subunit B	CHAF1B	1958
20.5382957458496	20.6398887634277	18.7072315216064	20.5124855041504	18.2429332733154	21.0249938964844	20.1796169281006	21.1633701324463	20.8608283996582								9	9	9	16.9	16.9	16.9	65.601	0	55.268	361630000	29	0.0108809	0.0350011	0.032998	0.375131	0.807801	0.894593	0.485852	0.7728	1.11663	Q13123;Q9H4P6;E7EQZ7;D6REL4;D6RCQ4;D6RAY9;A0A0C4DGW5	Q13123;Q9H4P6;E7EQZ7	Protein Red	IK	1959
18.9368686676025	17.664737701416	17.5972118377686	17.7217998504639	18.568286895752	16.863712310791	18.1904621124268	19.8356857299805	19.9544696807861								4	4	4	4.3	4.3	4.3	133.97	0	25.221	112010000	6	0.204692	0.34834	0.529982	1.00315	1.60894	2.13829	0.813926	1.2606	1.75849	Q13136-2;Q13136;E9PJZ7;E9PID5;E9PPF6;H0YEF9;H0YDW2	Q13136-2;Q13136;E9PJZ7	Liprin-alpha-1	PPFIA1	1960
18.8913326263428	17.7740440368652	23.3229236602783	23.4328804016113	23.2527751922607	23.9720230102539	23.2267780303955	23.5083332061768	23.2874298095703								8	8	8	19.8	19.8	19.8	44.739	0	243.48	994710000	50	0.97563	-3.55646	-2.0821	0.383169	-0.211713	-0.910981	0.920951	3.34475	1.9715	Q13148;A0A087WX29;B1AKP7;G3V162;A0A087X260;A0A087WYY0;K7EJM5;K7EN94;A0A087WXV3;A0A087WXQ5;A0A087WV68;Q13148-4;A0A087WW61;A0A087WX67;A0A087WZC9;A0A087WTZ4;K7EL26;K7EJ99;A0A0A0MSV7;A0A087WYE7	Q13148;A0A087WX29;B1AKP7;G3V162;A0A087X260;A0A087WYY0;K7EJM5;K7EN94;A0A087WXV3;A0A087WXQ5;A0A087WV68;Q13148-4	TAR DNA-binding protein 43	TARDBP	1961
17.4758853912354	18.7923355102539	21.3508377075195	18.2971591949463	18.3209571838379	22.1189880371094	20.5682983398438	21.2412109375	23.0326461791992								8	8	6	42.6	42.6	27.3	20.811	0	218.43	724010000	51	0.0769245	-0.372682	-0.218582	0.623754	2.03502	1.38667	0.823515	2.4077	1.77741	Q13185;S4R2Y4;C9JMM0;B8ZZ43	Q13185	Chromobox protein homolog 3	CBX3	1965
22.8368816375732	23.3204460144043	18.3638668060303	21.3821067810059	21.8161277770996	23.1949329376221	24.7286338806152	24.4740734100342	24.3710594177246					+		MG132_MG132IgG	26	26	26	34.9	34.9	34.9	100.2	0	323.31	2785200000	121	0.138114	-0.623991	-0.373703	1.89781	2.39353	4.29926	0.889356	3.01752	1.90818	Q13200;Q13200-3;Q13200-2;H7C1H2;C9JPC0;F8WBS8;H7C2Q3	Q13200;Q13200-3;Q13200-2	26S proteasome non-ATPase regulatory subunit 2	PSMD2	1966
20.2959175109863	18.8838729858398	18.138240814209	17.4996242523193	18.2801647186279	21.3072471618652	21.850679397583	22.2938137054443	22.1428298950195						+	MG132_DMSO	18	18	18	22.1	22.1	22.1	100.89	0	323.31	1464100000	84	0.0193785	0.0769984	0.0582276	1.23274	3.06676	2.62464	2.00802	2.98976	4.62866	Q13206;E9PIF2	Q13206;E9PIF2	Probable ATP-dependent RNA helicase DDX10	DDX10	1967
21.2050838470459	21.0659866333008	22.0822582244873	19.6192092895508	18.9262809753418	21.4680194854736	23.9668407440186	23.9153366088867	23.2251014709473					+	+	MG132_DMSO;MG132_MG132IgG	8	8	7	23	23	20.3	38.418	0	127.55	1462700000	63	0.813965	1.44661	1.75856	2.01467	3.69792	4.64913	2.31765	2.25132	5.657	Q13247-3;Q13247;A0A0D9SEM4;Q08170;Q13247-2	Q13247-3;Q13247	Serine/arginine-rich splicing factor 6	SRSF6	1970
23.442024230957	23.4186687469482	16.8317699432373	23.3715896606445	22.9970893859863	23.1105861663818	23.5794582366943	23.9698295593262	23.6959362030029					+		MG132_MG132IgG	21	21	21	44.4	44.4	44.4	88.549	0	323.31	2694000000	158	0.365974	-1.92893	-0.875861	1.67106	0.588653	3.67339	0.499222	2.51759	1.14302	Q13263;Q13263-2;M0R0K9;M0R2I3;M0R3C0	Q13263;Q13263-2;M0R0K9	Transcription intermediary factor 1-beta	TRIM28	1972
21.8262901306152	23.3558197021484	23.0143394470215	17.9797325134277	18.9706764221191	18.1743125915527	24.4150619506836	23.5750789642334	23.4709758758545				+	+		DMSO_MG132IgG;MG132_MG132IgG	15	12	12	43.6	40.8	40.8	52.164	0	323.31	3664900000	132	2.85051	4.35724	7.86715	3.66713	5.44547	12.7923	0.921755	1.08822	1.97312	Q13283;E5RIZ6;E5RI46;E5RIF8;E5RH42;E5RJU8;Q13283-2;E5RH00	Q13283	Ras GTPase-activating protein-binding protein 1	G3BP1	1973
25.9636478424072	25.4574489593506	22.7742652893066	21.6072483062744	23.2311496734619	23.2207679748535	25.8229885101318	25.3315258026123	25.1523246765137					+		MG132_MG132IgG	34	22	20	43.9	29.2	27.7	72.39	0	323.31	8556900000	238	0.842343	2.0454	1.81466	2.05549	2.74922	4.77613	0.280539	0.703826	0.697056	Q13310-3;Q13310-2;B1ANR0;Q13310;H0Y5F5;H0YEU6;H0YCC8;H0YEQ8;B1ANR1;H0Y6X6;P0CB38;H0YER0	Q13310-3;Q13310-2;B1ANR0;Q13310;H0Y5F5	Polyadenylate-binding protein 4;Polyadenylate-binding protein	PABPC4	1974
22.1229419708252	17.3342838287354	22.6026363372803	22.0980911254883	21.3468952178955	22.3752288818359	22.967227935791	23.0045490264893	22.6131076812744					+		MG132_MG132IgG	8	8	8	28.6	28.6	28.6	36.501	0	62.677	610820000	28	0.297464	-1.25345	-0.73314	1.30243	0.921556	2.77959	0.574003	2.17501	1.28966	Q13347;Q5TFK1	Q13347;Q5TFK1	Eukaryotic translation initiation factor 3 subunit I	EIF3I	1976
16.5263938903809	18.0543003082275	18.1583633422852	17.9941158294678	18.4831619262695	18.6949806213379	19.9958992004395	19.8271961212158	20.0112705230713					+	+	MG132_DMSO;MG132_MG132IgG	8	4	4	19.1	11.2	11.2	46.404	0	30.465	66443000	9	0.646419	-0.811067	-1.43081	2.70577	1.55404	7.20312	1.95093	2.3651	4.45584	Q13363-2;Q13363;D6RAX2;E7ESU7;E7EPF8;E9PGB1;H0Y8W7;H0Y9M9;E7EUB3	Q13363-2;Q13363;D6RAX2;E7ESU7;E7EPF8;E9PGB1;H0Y8W7	C-terminal-binding protein 1	CTBP1	1978
20.989538192749	22.5873546600342	17.7216625213623	16.7864646911621	17.8811931610107	17.6254539489746	20.5932273864746	19.9462089538574	21.1312561035156					+		MG132_MG132IgG	6	6	6	12.9	12.9	12.9	68.297	0	65.358	347390000	21	0.956188	3.00181	2.04261	2.55526	3.12586	6.56547	0.0283046	0.124046	0.0842515	Q13409-6;Q13409-3;Q13409-7;Q13409-2;Q13409-5;Q13409;E7EQL5;E7ET01;E7ETL8;E7EQU2;E7ESD3;E7EMU4;E7EV09;E9PGG1;E7EUM4;E7ERR6;E7ERH4;E7EU01	Q13409-6;Q13409-3;Q13409-7;Q13409-2;Q13409-5;Q13409;E7EQL5;E7ET01;E7ETL8;E7EQU2;E7ESD3;E7EMU4;E7EV09	Cytoplasmic dynein 1 intermediate chain 2	DYNC1I2	1981
23.4050960540771	23.490816116333	22.3451347351074	18.3791561126709	22.4984817504883	24.4665641784668	23.4036655426025	24.1821517944336	23.9961929321289								21	21	21	24.5	24.5	24.5	100.23	0	225.82	3414000000	119	0.286329	1.29895	0.709443	0.502531	2.07927	1.14954	0.827973	0.780321	1.78622	Q13435;A0A087WZZ5;E9PPJ0;E9PJ04;H0YCG1;E9PJT3;H0YEX5;E9PIL8	Q13435;A0A087WZZ5;E9PPJ0;E9PJ04;H0YCG1	Splicing factor 3B subunit 2	SF3B2	1984
22.4784507751465	22.9160308837891	22.9881687164307	20.7046356201172	20.8962993621826	17.5515632629395	22.9919452667236	22.8767833709717	22.7731990814209				+	+		DMSO_MG132IgG;MG132_MG132IgG	10	10	10	45.9	45.9	45.9	47.687	0	323.31	1528000000	61	1.31466	3.07672	2.80719	1.36063	3.16314	2.91207	0.193508	0.0864258	0.504458	Q13501;Q13501-2;E7EMC7;E9PFW8;E3W990;C9JRJ8;D6RBF1;C9J6J8	Q13501;Q13501-2;E7EMC7	Sequestosome-1	SQSTM1	1986
23.7226524353027	24.9706192016602	24.6677398681641	18.7202568054199	18.438570022583	17.032922744751	24.5484561920166	24.46120262146	24.5355796813965				+	+		DMSO_MG132IgG;MG132_MG132IgG	14	14	10	34.2	34.2	24.9	55.102	0	323.31	8979700000	255	3.23942	6.38975	9.9357	3.60656	6.45116	12.3449	0.0562871	0.061409	0.162973	Q13547;Q5TEE2;E7ESJ6;O15379;O15379-2	Q13547;Q5TEE2	Histone deacetylase 1	HDAC1	1987
20.7567844390869	19.6739540100098	21.638032913208	16.8204479217529	16.7446537017822	16.6041355133057	20.624174118042	19.5909442901611	20.4009342193604				+	+		DMSO_MG132IgG;MG132_MG132IgG	11	11	11	33.9	33.9	33.9	44.23	0	107.08	674790000	58	2.64526	3.96651	6.94053	3.39159	3.48227	10.8745	0.303632	-0.48424	-0.746201	Q13561;Q13561-3;Q13561-2;F8W1I6;H0YI98;F8VW18;F8VRV7;H0YHL1;F8VX93;F8W0U6	Q13561;Q13561-3;Q13561-2;F8W1I6;H0YI98;F8VW18	Dynactin subunit 2	DCTN2	1988
17.8802509307861	18.4782085418701	18.9216804504395	16.3255615234375	17.3716430664063	18.1351699829102	18.7915058135986	19.8459491729736	19.5651397705078					+		MG132_MG132IgG	3	3	3	9.2	9.2	9.2	50.624	0	38.623	62348000	5	0.884891	1.14926	1.89927	1.59195	2.12341	3.46978	1.04872	0.974152	2.23224	Q13564-3;Q13564-2;Q13564;Q13564-4	Q13564-3;Q13564-2;Q13564;Q13564-4	NEDD8-activating enzyme E1 regulatory subunit	NAE1	1989
21.5928611755371	22.6628818511963	22.046968460083	18.2963943481445	21.6856441497803	22.2815284729004	20.3982219696045	22.2773342132568	21.7037925720215								13	13	13	27.1	27.1	27.1	61.494	0	252.98	1224200000	67	0.453534	1.34638	1.05253	0.199695	0.705261	0.518612	0.430774	-0.641121	-1.00708	Q13573;G3V3A4;G3V4X8;G3V5R3	Q13573;G3V3A4;G3V4X8	SNW domain-containing protein 1	SNW1	1990
18.2335147857666	17.5576972961426	18.2481651306152	18.3339557647705	18.1801223754883	21.6493492126465	21.6097297668457	21.0098361968994	20.0857620239258						+	MG132_DMSO	7	4	4	22	15.6	15.6	32.688	0	69.955	330570000	24	0.523552	-1.37468	-1.19089	0.551517	1.51397	1.24571	2.35617	2.88865	5.79669	Q13595;Q13595-4;Q13595-3;Q13595-2;F8WEH2	Q13595;Q13595-4;Q13595-3;Q13595-2	Transformer-2 protein homolog alpha	TRA2A	1991
18.5353393554688	20.1299362182617	20.0532474517822	18.6885013580322	18.4870471954346	21.0148849487305	19.7285308837891	20.9091053009033	21.6703357696533								7	7	7	23.1	23.1	23.1	36.788	0	53.623	463050000	33	0.0635558	0.17603	0.182779	0.624723	1.37251	1.38856	0.712403	1.19648	1.55941	Q13601-2;Q13601;A0A087WZC7	Q13601-2;Q13601;A0A087WZC7	KRR1 small subunit processome component homolog	KRR1	1993
16.7153587341309	19.5540447235107	17.9164600372314	16.9960613250732	17.9451084136963	17.8373012542725	20.8857650756836	20.918306350708	21.1528263092041					+	+	MG132_DMSO;MG132_MG132IgG	3	3	3	4.8	4.8	4.8	55.827	0	16.422	198480000	8	0.207229	0.469131	0.535737	3.39389	3.39281	10.8894	1.61775	2.92368	3.53541	Q13610;B4DJV5;Q13610-2	Q13610;B4DJV5	Periodic tryptophan protein 1 homolog	PWP1	1994
21.9418468475342	21.8497638702393	16.1426010131836	21.9265098571777	21.0438022613525	21.4550800323486	22.1963748931885	21.7992286682129	21.8946361541748								16	16	16	20.9	20.9	20.9	89.677	0	109.17	733620000	44	0.316716	-1.49706	-0.773755	0.801152	0.488283	1.73331	0.443811	1.98534	1.03314	Q13616;A0A0C4DGX4	Q13616;A0A0C4DGX4	Cullin-1	CUL1	1995
21.2153720855713	18.7566299438477	17.3179111480713	17.0566101074219	16.6083202362061	20.8519382476807	21.2281723022461	21.2950191497803	20.8549842834473								9	9	9	14.5	14.5	14.5	86.233	0	108.85	408580000	20	0.202251	0.924348	0.524434	1.02496	2.95377	2.18312	0.820142	2.02942	1.77075	Q13618-2;Q13618;Q13618-3;A0A087WTG3;A0A087X1R9;H7C1L6;H7C399	Q13618-2;Q13618;Q13618-3	Cullin-3	CUL3	1996
17.9470195770264	18.3696899414063	17.3487796783447	16.7770614624023	18.7342224121094	18.2266101837158	18.1067676544189	18.1176643371582	18.1628036499023								2	2	2	3.3	3.3	3.3	111.43	0	16.388	43880000	4	0.0121311	-0.024135	-0.0367387	0.136168	0.216447	0.368961	0.334538	0.240582	0.810978	Q13625-2;Q13625;Q13625-3	Q13625-2;Q13625;Q13625-3	Apoptosis-stimulating of p53 protein 2	TP53BP2	1997
20.6902980804443	21.8267154693604	17.5707492828369	20.9204158782959	20.9532623291016	21.3912620544434	20.9693031311035	21.393726348877	21.7556037902832								6	6	6	9.4	9.4	9.4	78.507	0	65.287	361900000	20	0.342043	-1.05906	-0.826554	0.447953	0.284564	1.04141	0.447061	1.34362	1.03963	Q13769;F8WCP5;H7C441;C9JXG5;C9JXU6;F5GZF3;C9JCL9;H7C072	Q13769;F8WCP5;H7C441;C9JXG5	THO complex subunit 5 homolog	THOC5	1998
18.9123706817627	18.092004776001	17.7010669708252	17.6525440216064	17.8004016876221	17.60373878479	18.6088104248047	18.5711154937744	18.3872604370117					+		MG132_MG132IgG	3	3	3	5.7	5.7	5.7	69.725	0	17.432	26676000	6	0.69173	0.549586	1.51909	3.12005	0.836834	9.25295	0.324662	0.287248	0.790392	Q13772;Q13772-3;Q13772-4;B4DF87;Q13772-2;B4DZ85	Q13772;Q13772-3;Q13772-4;B4DF87;Q13772-2	Nuclear receptor coactivator 4	NCOA4	1999
26.9684009552002	26.8348484039307	25.1087284088135	24.1077308654785	23.434663772583	26.0352554321289	27.7209072113037	26.939884185791	27.1202068328857					+		MG132_MG132IgG	126	126	2	54.5	54.5	0.7	284.54	0	323.31	38570000000	1069	0.839573	1.77811	1.80917	1.54739	2.73445	3.35814	0.674555	0.95634	1.48562	Q13813;A0A0D9SGF6;Q13813-2	Q13813;A0A0D9SGF6;Q13813-2	Spectrin alpha chain, non-erythrocytic 1	SPTAN1	2000
17.3882007598877	19.2664241790771	16.6058216094971	17.5357761383057	17.2232627868652	17.2711391448975	20.5362091064453	20.6262264251709	20.4111099243164					+	+	MG132_DMSO;MG132_MG132IgG	6	6	6	9.2	9.2	9.2	83.654	0	39.928	139860000	12	0.198358	0.410089	0.51556	4.98603	3.18112	27.5483	1.60351	2.77103	3.4991	Q13823;H0YG10	Q13823;H0YG10	Nucleolar GTP-binding protein 2	GNL2	2002
17.8221740722656	17.3079471588135	17.9949073791504	18.6393241882324	25.203031539917	19.722240447998	17.3199005126953	16.9014797210693	18.5764026641846								20	20	20	27	27	27	80.496	0	323.31	2097400000	44	0.786299	-3.47986	-1.70409	0.791704	-3.58894	-1.71472	0.070153	-0.109082	-0.200545	Q13835-2;Q13835;A0A087WYY6	Q13835-2;Q13835;A0A087WYY6	Plakophilin-1	PKP1	2003
18.9383926391602	20.7729778289795	20.5993251800537	17.5328979492188	18.290843963623	17.7754611968994	21.1547431945801	21.5962333679199	22.2378883361816				+	+		DMSO_MG132IgG;MG132_MG132IgG	14	14	6	43.5	43.5	27.3	48.991	0	224.08	420100000	30	1.63272	2.23716	3.57381	3.2234	3.79655	9.84142	1.10445	1.55939	2.34874	Q13838;Q13838-2;A0A0G2JJZ9;Q5STU3;F6S4E6;A0A0A0MT12;F6TRA5;F6WLT2;F6UJC5;H0Y400;F6QYI9;A0A0G2JJL7;F6U6E2;H0YCC6	Q13838;Q13838-2;A0A0G2JJZ9;Q5STU3;F6S4E6;A0A0A0MT12;F6TRA5;F6WLT2	Spliceosome RNA helicase DDX39B	DDX39B	2004
21.9266548156738	18.3740482330322	21.3042411804199	18.4211082458496	17.7192363739014	17.984655380249	21.660228729248	22.0035018920898	22.6821327209473					+		MG132_MG132IgG	11	11	11	27.5	27.5	27.5	49.601	0	120.61	624990000	45	1.05133	2.49331	2.23766	3.44323	4.07362	11.2117	0.626217	1.58031	1.39147	Q13895;H7BY94;F8WBL2	Q13895	Bystin	BYSL	2007
21.6234607696533	22.0238094329834	20.4822731018066	18.3981819152832	17.2505989074707	21.0756149291992	22.1695308685303	22.315315246582	22.4804248809814					+		MG132_MG132IgG	21	21	21	13.6	13.6	13.6	218.52	0	206.2	699630000	53	0.943576	2.46838	2.0171	1.39979	3.41363	3.00285	0.939647	0.945243	2.00916	Q14008-2;Q14008;Q14008-3;H0YDX5;E9PQH5;H0YCF6;H0YEK7	Q14008-2;Q14008;Q14008-3	Cytoskeleton-associated protein 5	CKAP5	2008
25.9525814056396	25.7614936828613	25.5322551727295	22.2087497711182	23.4104118347168	25.0622520446777	25.5411758422852	25.3897857666016	25.7523593902588								37	37	37	47.1	47.1	47.1	122.29	0	323.31	12769000000	464	1.2295	2.18831	2.61752	1.12841	2.00064	2.39942	0.511898	-0.18767	-1.16798	Q14126;J3KSI6	Q14126	Desmoglein-2	DSG2	2012
21.5976886749268	22.6246871948242	17.2852210998535	22.9422225952148	22.8015193939209	23.7836666107178	23.0672187805176	23.2129249572754	23.2303581237793								13	13	13	21.6	21.6	21.6	83.629	0	184.89	2265400000	84	0.736406	-2.67327	-1.6063	0.00594307	-0.00563558	-0.0181229	0.748531	2.66763	1.63002	Q14137;Q14137-2;A0A075B729	Q14137;Q14137-2	Ribosome biogenesis protein BOP1	BOP1	2014
18.3034133911133	19.2883586883545	19.2725067138672	17.1300163269043	17.8022060394287	17.730110168457	20.6222991943359	20.3039627075195	20.5236301422119				+	+	+	DMSO_MG132IgG;MG132_DMSO;MG132_MG132IgG	6	6	6	10.3	10.3	10.3	69.666	0	40.497	201480000	18	1.64237	1.40065	3.59874	3.63815	2.92919	12.5763	1.96855	1.52854	4.50868	Q14145;K7EQX2;K7EPZ3;K7EJ49;K7EJD8;K7ESE0	Q14145;K7EQX2	Kelch-like ECH-associated protein 1	KEAP1	2015
18.5706119537354	19.1397113800049	16.9110240936279	17.1299591064453	18.1462154388428	21.7574348449707	20.8658199310303	21.1565971374512	21.7846069335938						+	MG132_DMSO	13	13	13	10	10	10	170.54	0	94.913	346120000	31	0.199011	-0.804087	-0.517051	0.722352	2.2578	1.57884	1.8788	3.06189	4.24421	Q14146;Q5VYD0	Q14146	Unhealthy ribosome biogenesis protein 2 homolog	URB2	2016
18.4906711578369	18.3512020111084	17.6989612579346	16.9320201873779	16.8577327728271	17.798038482666	17.1379108428955	17.751335144043	17.9378452301025								3	3	3	3.7	3.7	3.7	128.12	0	18.765	18438000	5	1.19222	0.984348	2.53625	0.46155	0.4131	1.06847	0.765619	-0.571248	-1.6635	Q14147	Q14147	Probable ATP-dependent RNA helicase DHX34	DHX34	2017
19.1047477722168	19.959997177124	16.8777732849121	16.8521499633789	17.5485095977783	22.3105239868164	22.114896774292	22.4902286529541	22.1855583190918						+	MG132_DMSO	18	9	9	28.6	13.2	13.2	107.47	0	160.66	1076900000	45	0.0449896	-0.256222	-0.131683	0.912457	3.35983	1.95444	1.75801	3.61606	3.90565	Q14151;K7EQU4;K7ERX3;Q14151-2	Q14151	Scaffold attachment factor B2	SAFB2	2018
22.8827457427979	22.2109813690186	16.911735534668	18.4287033081055	19.8742065429688	19.2426300048828	22.0421981811523	23.1020698547363	23.1836357116699					+		MG132_MG132IgG	22	22	22	18.6	18.6	18.6	166.57	0	178.78	1015900000	66	0.314274	1.48664	0.768626	2.52743	3.59412	6.45309	0.475159	2.10748	1.09547	Q14152;Q14152-2	Q14152;Q14152-2	Eukaryotic translation initiation factor 3 subunit A	EIF3A	2019
19.6463890075684	20.4326763153076	16.1714305877686	17.4933204650879	18.2938060760498	19.6399421691895	20.9640922546387	19.7347965240479	20.6596202850342								11	11	10	16.7	16.7	15.1	92.923	0	111.43	505920000	52	0.0659039	0.274476	0.189125	1.27523	1.97715	2.71867	0.554541	1.70267	1.25162	Q14156;Q14156-3;Q14156-2;E5RJS1	Q14156;Q14156-3;Q14156-2	Protein EFR3 homolog A	EFR3A	2020
24.1580009460449	24.868631362915	22.4521923065186	19.0093059539795	19.5216007232666	22.0105533599854	24.0426826477051	24.2671375274658	24.0362415313721				+	+		DMSO_MG132IgG;MG132_MG132IgG	17	17	17	26.3	26.3	26.3	114.53	0	323.31	1613100000	73	1.44571	3.64579	3.1111	1.87421	3.93487	4.23099	0.149375	0.289079	0.40093	Q14157;Q14157-5;F8W726;Q14157-4;Q14157-1;Q14157-3;Q5VU77;Q5VU79;Q5VU78;Q5VU81;Q5VU80;H0Y5H6;H7C2T8	Q14157;Q14157-5;F8W726;Q14157-4;Q14157-1;Q14157-3	Ubiquitin-associated protein 2-like	UBAP2L	2021
17.4231548309326	19.184928894043	19.3951740264893	18.6765804290771	17.9642448425293	19.792760848999	20.1187019348145	20.9272346496582	20.4453620910645					+		MG132_MG132IgG	7	7	7	16.9	16.9	16.9	74.403	0	50.037	168190000	25	0.0605837	-0.143443	-0.174711	1.35476	1.6859	2.89856	1.28432	1.82935	2.73897	Q14166	Q14166	Tubulin--tyrosine ligase-like protein 12	TTLL12	2022
22.2460327148438	21.8238048553467	17.2656402587891	19.6684093475342	22.3014259338379	21.9175796508789	22.5185966491699	23.0224380493164	22.7860622406006								50	50	50	13.8	13.8	13.8	532.4	0	323.31	1543600000	133	0.180444	-0.850646	-0.474299	0.822011	1.47989	1.77444	0.659161	2.33054	1.45563	Q14204;H0YJ21	Q14204	Cytoplasmic dynein 1 heavy chain 1	DYNC1H1	2024
21.6918315887451	19.5504837036133	19.1161155700684	20.6626644134521	17.7592372894287	18.9893169403076	20.5472679138184	20.7067451477051	20.7567024230957								19	19	19	35.8	35.8	35.8	61.585	0	323.31	2580200000	119	0.352477	0.982404	0.848115	0.843552	1.53317	1.81706	0.277086	0.550762	0.689646	Q14247;Q14247-3;Q14247-2;H0YCD9;H0YEV2	Q14247;Q14247-3;Q14247-2	Src substrate cortactin	CTTN	2026
22.7436351776123	21.2178592681885	22.0613136291504	19.4003295898438	19.3773536682129	17.1300811767578	20.4213161468506	21.8249702453613	21.8446407318115				+	+		DMSO_MG132IgG;MG132_MG132IgG	19	19	19	51.2	51.2	51.2	47.064	0	221.92	1663400000	94	1.74244	3.37168	3.86338	1.42877	2.72772	3.07095	0.426008	-0.64396	-0.997522	Q14254;J3QLD9;E7EMK3;K7EKW9	Q14254;J3QLD9;E7EMK3;K7EKW9	Flotillin-2	FLOT2	2027
18.6752319335938	17.0671100616455	18.4392681121826	18.0791931152344	18.3152122497559	17.1911354064941	19.7413120269775	18.237434387207	19.4097023010254								4	4	4	13.1	13.1	13.1	44.561	0	27.423	69148000	9	0.119279	0.19869	0.327322	1.0442	1.26764	2.22287	0.721406	1.06895	1.57699	Q14318;Q14318-2;A0A0A0MTJ1;Q14318-3;U3KQI1;U3KQ64;M0R2K9	Q14318;Q14318-2;A0A0A0MTJ1;Q14318-3;U3KQI1;U3KQ64	Peptidyl-prolyl cis-trans isomerase FKBP8	FKBP8	2029
26.2960357666016	25.6335601806641	23.689977645874	24.0352344512939	23.9941215515137	23.5622062683105	25.1389541625977	24.577615737915	24.6393146514893					+		MG132_MG132IgG	15	15	15	26.1	26.1	26.1	76.861	0	323.31	4149100000	123	0.776924	1.34267	1.68568	1.77347	0.921441	3.94794	0.20261	-0.42123	-0.525251	Q14444-2;Q14444;A0A087X082;G3V153;E9PLA9	Q14444-2;Q14444;A0A087X082;G3V153;E9PLA9	Caprin-1	CAPRIN1	2030
18.5246028900146	19.4430370330811	19.3984928131104	18.5126419067383	17.6650829315186	22.6104736328125	22.1515274047852	22.8945064544678	22.9445667266846						+	MG132_DMSO	10	10	10	23.4	23.4	23.4	57.089	0	80.381	602440000	58	0.110238	-0.474022	-0.304655	0.925758	3.06747	1.98117	3.0721	3.54149	8.99116	Q14498-3;Q14498-2;Q14498;A0A0U1RQH7;G3XAC6;H0Y4X3;A0A0U1RQW2;Q5QP23;Q5QP22;A0A087X122;Q86U06-3;Q86U06-4;Q86U06-5;Q86U06-2;Q86U06	Q14498-3;Q14498-2;Q14498;A0A0U1RQH7;G3XAC6;H0Y4X3;A0A0U1RQW2	RNA-binding protein 39	RBM39	2031
21.3300285339355	21.960844039917	17.2490730285645	21.4260864257813	21.3127403259277	17.9706916809082	21.6187629699707	22.18869972229	21.9636688232422								12	12	12	16.9	16.9	16.9	92.888	0	168.94	697220000	50	0.0100028	-0.0565243	-0.0303645	0.66807	1.6872	1.47298	0.514673	1.74373	1.17344	Q14566	Q14566	DNA replication licensing factor MCM6	MCM6	2032
19.9071846008301	19.9094276428223	17.9758148193359	18.3989963531494	17.6018161773682	18.9277038574219	19.1640090942383	17.7457008361816	19.0847511291504								29	29	26	13.2	13.2	12.2	308.06	0	323.31	1653500000	95	0.56485	0.954637	1.27178	0.232336	0.355315	0.592011	0.308787	-0.599322	-0.757081	Q14571;Q14643-4;Q14643-3;Q14643-8;Q14643-7;Q14643-5;Q14643-6;Q14643-2;Q14643;B7ZMI3	Q14571	Inositol 1,4,5-trisphosphate receptor type 2	ITPR2	2033
18.1149730682373	18.622486114502	17.9735279083252	19.0109767913818	17.2025241851807	18.6370658874512	19.2580375671387	20.3379955291748	20.994104385376						+	MG132_DMSO	10	10	10	7.8	7.8	7.8	192.07	0	86.323	149420000	17	0.0266586	-0.0465266	-0.0794882	1.20166	1.91319	2.55674	1.64608	1.95972	3.60832	Q14669-4;Q14669-2;Q14669;Q14669-3;H7C2Y1	Q14669-4;Q14669-2;Q14669;Q14669-3	E3 ubiquitin-protein ligase TRIP12	TRIP12	2037
20.1522693634033	20.3304653167725	17.8877983093262	18.5921039581299	18.0439491271973	23.2389087677002	23.0879821777344	23.3954524993896	23.5510997772217						+	MG132_DMSO	27	27	27	21.8	21.8	21.8	226.66	0	323.31	933650000	71	0.0984413	-0.501476	-0.274654	0.958882	3.38652	2.04807	2.08603	3.888	4.87282	Q14676;Q14676-3;Q14676-2;Q14676-4;A2AB05;A2AB06;A2AB07;A0A087X0R2;H0Y6Z8	Q14676;Q14676-3;Q14676-2;Q14676-4	Mediator of DNA damage checkpoint protein 1	MDC1	2040
24.4533729553223	24.3599128723145	18.5804214477539	22.3399276733398	21.2686519622803	22.5066871643066	23.5330276489258	23.5109901428223	23.2954406738281					+		MG132_MG132IgG	15	15	15	27.5	27.5	27.5	68.259	0	234.73	2111000000	106	0.0756336	0.426147	0.215159	1.62841	1.40806	3.56274	0.193818	0.981917	0.505169	Q14677;Q14677-3;Q14677-2;H0YDU9;H0YD52	Q14677;Q14677-3;Q14677-2	Clathrin interactor 1	CLINT1	2041
21.9195442199707	22.9760150909424	21.4498519897461	18.9639720916748	21.7762756347656	24.2225818634033	23.849573135376	24.3802051544189	24.8462295532227						+	MG132_DMSO	36	36	36	32.8	32.8	32.8	143.23	0	323.31	3227100000	139	0.104761	0.460861	0.290789	0.80909	2.70439	1.74895	1.8603	2.24353	4.1911	Q14683;G8JLG1;H0Y7K8;V9GY57;V9GYN9	Q14683;G8JLG1	Structural maintenance of chromosomes protein 1A;Structural maintenance of chromosomes protein	SMC1A	2043
21.8039245605469	22.7743663787842	17.448486328125	17.8101196289063	18.6648006439209	23.5176124572754	22.5226020812988	23.0937938690186	22.8489627838135								16	16	16	25.9	25.9	25.9	84.427	0	323.31	1935200000	112	0.100754	0.678082	0.280576	0.724112	2.82428	1.58228	0.581278	2.14619	1.30386	Q14684;Q14684-2	Q14684;Q14684-2	Ribosomal RNA processing protein 1 homolog B	RRP1B	2044
20.9731616973877	22.2919616699219	19.9500598907471	18.4776268005371	19.1579532623291	24.4145450592041	24.11083984375	24.6397552490234	24.8664150238037						+	MG132_DMSO	51	51	51	33.1	33.1	33.1	208.7	0	323.31	4651100000	255	0.0679751	0.388353	0.194702	0.95533	3.85563	2.04088	2.08111	3.46728	4.85714	Q14690;S4R3Q4	Q14690	Protein RRP5 homolog	PDCD11	2045
18.9561290740967	17.6950874328613	17.6890602111816	18.8993988037109	18.1865329742432	18.2093048095703	18.9855976104736	18.9552917480469	19.4997367858887								2	2	2	14.8	14.8	14.8	22.988	0	54.776	30046000	5	0.263582	-0.31832	-0.660508	1.14732	0.71513	2.43967	1.06301	1.03345	2.26194	Q14691	Q14691	DNA replication complex GINS protein PSF1	GINS1	2046
18.233039855957	17.473596572876	17.9795475006104	18.8359317779541	17.8949165344238	22.5626735687256	19.6949119567871	21.1167373657227	20.3006153106689						+	MG132_DMSO	9	9	9	8.6	8.6	8.6	145.81	0	75.729	227880000	11	0.577079	-1.86911	-1.29567	0.152594	0.606248	0.408646	2.21063	2.47536	5.28315	Q14692	Q14692	Ribosome biogenesis protein BMS1 homolog	BMS1	2047
25.0408039093018	25.4035358428955	16.6509418487549	21.3142356872559	21.1138153076172	19.2995433807373	25.1050567626953	24.1389923095703	23.8378810882568					+		MG132_MG132IgG	19	19	19	30.2	30.2	30.2	87.133	0	273.73	2100600000	94	0.240778	1.78923	0.610675	2.14769	3.78478	5.07264	0.278105	1.99555	0.691835	Q14694;Q14694-3;Q14694-2;H3BQP1;H3BQC6;H3BNA1;J3KT19;H3BNS8	Q14694;Q14694-3;Q14694-2	Ubiquitin carboxyl-terminal hydrolase 10	USP10	2048
21.5545921325684	22.2252635955811	18.2313137054443	17.8962955474854	16.3907661437988	18.8969383239746	21.2322788238525	21.875638961792	21.7791652679443					+		MG132_MG132IgG	21	21	21	32.4	32.4	32.4	106.87	0	323.31	487570000	46	0.96103	2.94239	2.05243	2.17532	3.90103	5.16424	0.313179	0.958638	0.766326	Q14697;Q14697-2;F5H6X6;E9PKU7;E9PNH1;Q14697-3	Q14697;Q14697-2;F5H6X6;E9PKU7	Neutral alpha-glucosidase AB	GANAB	2049
21.8384590148926	21.420238494873	16.724048614502	17.4319877624512	17.6688976287842	18.6187572479248	20.6652698516846	19.9607028961182	20.4198780059814					+		MG132_MG132IgG	25	25	25	10.3	10.3	10.3	367.42	0	228.1	630970000	56	0.550284	2.0877	1.24329	2.37129	2.44207	5.85231	0.0753641	0.354368	0.214443	Q14789-4;Q14789-3;Q14789;Q14789-2;E7EU81;H0Y867;H7C5I7	Q14789-4;Q14789-3;Q14789;Q14789-2	Golgin subfamily B member 1	GOLGB1	2053
18.8813648223877	20.0302581787109	18.4533786773682	18.2332324981689	17.5087337493896	21.8827457427979	21.7882747650146	22.0750598907471	21.8813648223877						+	MG132_DMSO	18	18	18	11.3	11.3	11.3	218.24	0	253.72	529480000	42	0.0201207	-0.0865701	-0.0604096	0.933049	2.70666	1.99585	2.36789	2.79323	5.83975	Q14966-3;Q14966;Q14966-4;A0A096LPH6;Q14966-2;Q14966-5;C9JWN0;A0A096LPK8;A0A096LPI0	Q14966-3;Q14966;Q14966-4	Zinc finger protein 638	ZNF638	2055
24.0739002227783	24.5709171295166	18.1188278198242	24.1559181213379	24.3147888183594	24.581356048584	25.1080112457275	25.1962547302246	25.2867965698242					+		MG132_MG132IgG	29	29	29	45.2	45.2	45.2	97.169	0	323.31	5741100000	276	0.431952	-2.09614	-1.00944	2.48786	0.846333	6.29612	0.640406	2.94247	1.4191	Q14974;J3KTM9;Q14974-2;J3QR48;J3QKQ5;J3QRG4	Q14974;J3KTM9;Q14974-2	Importin subunit beta-1	KPNB1	2056
22.6772785186768	22.321382522583	20.9747734069824	17.2679252624512	21.2421989440918	24.631175994873	23.8726749420166	24.9465045928955	25.1591949462891						+	MG132_DMSO	60	60	60	37.2	37.2	37.2	236.51	0	323.31	4790000000	217	0.162007	0.944045	0.431055	0.76828	3.61236	1.66871	1.82171	2.66831	4.08181	Q14980-2;Q14980;A0A087WY61;Q14980-4;Q14980-3;H0YFY6;Q14980-5;F5H4J1;F5H6Y5;K4DIE0;F5H1L0;F5GZW1;F5H2F3;F5H3L6;F5H0Z7;F5H763;F5GWK2;F5H073;F5H068;F8W6T3;F5H7R5;F5H4Y4;F5GWA2	Q14980-2;Q14980;A0A087WY61;Q14980-4;Q14980-3;H0YFY6	Nuclear mitotic apparatus protein 1	NUMA1	2057
22.9956760406494	22.6993503570557	22.8163814544678	16.7809886932373	18.9942417144775	18.2707195281982	22.3931503295898	22.3980655670166	22.6369495391846				+	+	+	DMSO_MG132IgG;MG132_DMSO;MG132_MG132IgG	24	24	24	21.9	21.9	21.9	162.23	0	308.47	1306200000	97	2.73581	4.82182	7.33667	2.61079	4.46074	6.79475	1.42531	-0.361081	-3.06277	Q14C86-5;Q14C86-2;Q14C86;Q14C86-6;Q14C86-3;Q14C86-4;F8W9S7;C9IZ08;B4DGD8;H0Y7I9;H0Y4E7;B0QZ65;A0A0A0MQV8;C9IZX9	Q14C86-5;Q14C86-2;Q14C86;Q14C86-6;Q14C86-3;Q14C86-4;F8W9S7;C9IZ08	GTPase-activating protein and VPS9 domain-containing protein 1	GAPVD1	2059
20.9740734100342	21.2341499328613	20.4900321960449	17.5090065002441	17.0756320953369	17.7505855560303	21.5243968963623	21.8601474761963	22.2601184844971				+	+	+	DMSO_MG132IgG;MG132_DMSO;MG132_MG132IgG	8	8	8	28	28	28	44.243	0	323.31	512600000	30	3.52177	3.45434	11.7437	3.97159	4.43648	15.2885	1.49302	0.982136	3.22475	Q15007;A0A087X1R4;Q15007-2	Q15007;A0A087X1R4;Q15007-2	Pre-mRNA-splicing regulator WTAP	WTAP	2060
18.5165061950684	17.7461891174316	21.1686420440674	21.484977722168	21.1567192077637	21.8099403381348	22.269250869751	21.7526264190674	22.7558879852295						+	MG132_DMSO	8	8	8	24.4	24.4	24.4	45.531	0	136.7	417270000	28	1.04334	-2.3401	-2.2211	1.05408	0.775376	2.24336	1.35307	3.11548	2.89468	Q15008;Q15008-4;Q15008-3;Q15008-2;C9J7B7;C9J0E9;H7C531	Q15008;Q15008-4;Q15008-3;Q15008-2;C9J7B7;C9J0E9	26S proteasome non-ATPase regulatory subunit 6	PSMD6	2061
17.7279491424561	19.0093936920166	20.7529525756836	20.7460784912109	19.8125743865967	20.5469856262207	21.2497406005859	19.0329494476318	17.9013328552246								7	6	6	26	21.6	21.6	41.487	0	79.878	395540000	43	0.583321	-1.20511	-1.30785	0.403141	-0.973872	-0.951485	0.0608852	0.231242	0.175531	Q15019;Q15019-2;B5MCX3;Q15019-3;C9J2Q4;C9IZU3;C9JQJ4;C9J938;C9JB25;B5MD47;C9JZI2;C9IY94;H7C310;H7C2Y0;C9JT15;C9JSE7;C9JFT1;A0A0U1RQK0;A0A0U1RRD1;F8WB65	Q15019;Q15019-2;B5MCX3;Q15019-3;C9J2Q4;C9IZU3;C9JQJ4;C9J938;C9JB25	Septin-2	2002-09-01	2062
19.0060749053955	18.7828960418701	17.2867279052734	18.9371490478516	18.1794700622559	21.4696102142334	21.7252140045166	22.0067596435547	22.3139038085938						+	MG132_DMSO	19	19	19	17.7	17.7	17.7	157.18	0	180.48	413650000	34	0.444199	-1.17018	-1.03392	1.15864	2.48655	2.46389	2.52957	3.65673	6.46164	Q15021;E7EN77;F5H431;F5GZK7	Q15021;E7EN77	Condensin complex subunit 1	NCAPD2	2064
20.2781009674072	19.3452701568604	17.9083576202393	21.2202816009521	22.5808391571045	24.4555072784424	23.5791130065918	25.1559944152832	25.2178592681885				+		+	DMSO_MG132IgG;MG132_DMSO	36	35	35	52.1	51	51	105.38	0	323.31	3815900000	214	1.42906	-3.57497	-3.07162	0.813473	1.89878	1.75759	2.48073	5.47375	6.26819	Q15029-2;Q15029;Q15029-3;K7EP67;K7EJ74;K7EIV5;K7EIT3	Q15029-2;Q15029;Q15029-3	116 kDa U5 small nuclear ribonucleoprotein component	EFTUD2	2066
18.2298774719238	19.2577438354492	17.7606296539307	17.8074645996094	17.7329006195068	18.3610553741455	19.5267276763916	19.4852046966553	19.6063003540039					+		MG132_MG132IgG	3	3	3	9.2	9.2	9.2	49.998	0	23.002	43322000	7	0.390896	0.448943	0.926685	2.83869	1.57227	7.81096	1.19061	1.12333	2.53276	Q15036-2;Q15036;F8WAZ0	Q15036-2;Q15036	Sorting nexin-17	SNX17	2067
21.7922134399414	21.3310127258301	20.9607734680176	20.551685333252	18.4037380218506	20.6595325469971	21.9936218261719	22.3180484771729	21.8579864501953					+		MG132_MG132IgG	15	15	15	26.3	26.3	26.3	68.047	0	106.57	702780000	54	0.898862	1.48968	1.92719	1.36589	2.1849	2.92416	1.18199	0.695219	2.51413	Q15046;Q15046-2;H3BVA8;J3KRL2;H3BRC9;H3BPV7	Q15046;Q15046-2	Lysine--tRNA ligase	KARS	2068
17.84446144104	18.2835426330566	21.3683700561523	16.8827056884766	18.428129196167	23.2194404602051	22.8156394958496	23.3497581481934	22.3566513061523						+	MG132_DMSO	10	10	10	28.8	28.8	28.8	41.193	0	76.348	714240000	56	0.0538216	-0.344634	-0.156199	0.797721	3.33059	1.72655	1.48655	3.67522	3.20908	Q15050	Q15050	Ribosome biogenesis regulatory protein homolog	RRS1	2069
18.7896194458008	19.7814292907715	20.3451633453369	19.062614440918	17.8000888824463	18.6182250976563	19.3268508911133	19.6909637451172	19.4147262573242								4	4	4	19.7	19.7	19.7	25.2	0	27.607	49181000	9	0.912214	1.14509	1.95395	1.19904	0.983871	2.55104	0.126283	-0.161224	-0.344697	Q15056-2;Q15056	Q15056-2;Q15056	Eukaryotic translation initiation factor 4H	EIF4H	2070
20.4097633361816	19.4910106658936	18.3303871154785	19.390588760376	17.0712242126465	20.8181571960449	21.9041500091553	21.6794719696045	21.657527923584						+	MG132_DMSO	24	24	24	16.3	16.3	16.3	186.49	0	218.64	1176600000	80	0.0905671	0.317064	0.254344	1.14009	2.65373	2.42427	1.73789	2.33666	3.85108	Q15058	Q15058	Kinesin-like protein KIF14	KIF14	2071
21.7343826293945	22.4432888031006	18.3673515319824	22.1220893859863	21.4734802246094	23.7753505706787	22.1918354034424	22.9109535217285	23.2748336791992								14	14	14	21.6	21.6	21.6	74.89	0	121.95	1785200000	86	0.489298	-1.60863	-1.12344	0.16755	0.335567	0.444145	0.681481	1.9442	1.49911	Q15061;C9IZK7;C9JEE7	Q15061	WD repeat-containing protein 43	WDR43	2072
18.4829578399658	19.1702327728271	21.2574157714844	18.3252277374268	19.6689949035645	17.5107803344727	20.3393020629883	20.4829616546631	20.9208526611328					+		MG132_MG132IgG	7	7	7	22	22	22	47.837	0	85.498	401170000	45	0.470586	1.1352	1.08641	1.47611	2.07937	3.18389	0.481353	0.94417	1.10773	Q15084-3;Q15084;Q15084-4;Q15084-5;Q15084-2	Q15084-3;Q15084;Q15084-4;Q15084-5;Q15084-2	Protein disulfide-isomerase A6	PDIA6	2073
24.659107208252	24.1786613464355	23.7305526733398	17.6303730010986	21.3169994354248	23.3944053649902	23.5256385803223	23.3991088867188	23.309663772583						+	MG132_DMSO	46	46	2	27.8	27.8	1.8	222.22	0	323.31	7415800000	341	0.933841	3.40885	1.99745	0.71265	2.63088	1.55989	1.32279	-0.77797	-2.82561	Q15154-2;Q15154;A6NNN6;H0YBA1;Q15154-3	Q15154-2;Q15154;A6NNN6	Pericentriolar material 1 protein	PCM1	2078
23.9029750823975	24.4693622589111	24.1383686065674	23.5048217773438	23.5542640686035	22.5062999725342	24.1470146179199	24.8732376098633	24.1074123382568					+		MG132_MG132IgG	18	18	16	55.5	55.5	51.6	43.866	0	323.31	4180400000	165	1.2176	0.981773	2.59146	1.3161	1.18743	2.81045	0.277027	0.205653	0.689518	Q15233-2;Q15233;H7C367;C9JYS8;C9IZL7;C9J4X2	Q15233-2;Q15233;H7C367;C9JYS8	Non-POU domain-containing octamer-binding protein	NONO	2080
24.7469902038574	17.9520702362061	25.6976337432861	24.3049392700195	24.4556331634521	25.0066299438477	25.0240306854248	25.5407333374023	25.2777099609375								15	15	11	64.9	64.9	51.7	37.497	0	323.31	4525700000	164	0.296557	-1.79017	-0.731216	1.24789	0.691757	2.65799	0.435103	2.48193	1.01574	Q15365;F8VTZ0;H3BSP4;C9K0A2;F8WC71;C9IZV9;C9J7A9;C9JSA6;C9J5V4;C9JTY5;C9JZY3;C9J0A4;F6TJN8;P57723-2;P57723	Q15365	Poly(rC)-binding protein 1	PCBP1	2084
20.8906707763672	21.438627243042	23.609977722168	23.5349273681641	23.0005664825439	23.4289245605469	23.4936275482178	23.4005432128906	19.5177421569824								14	10	10	57.7	44.8	44.8	38.221	0	97.389	1273500000	67	0.725772	-1.34171	-1.58552	0.376291	-1.18417	-0.896961	0.0343366	0.157546	0.101575	Q15366-3;Q15366-4;Q15366-6;Q15366-2;F8VZX2;Q15366-7;Q15366-5;Q15366;H3BRU6;Q15366-8;F8W0G4;F8VXH9;E9PFP8;P57721-5;P57721-4;P57721;H3BSS4;F8W1G6;F8VRH0;J3QT27;P57721-2;P57721-3;H3BND9	Q15366-3;Q15366-4;Q15366-6;Q15366-2;F8VZX2;Q15366-7;Q15366-5;Q15366;H3BRU6;Q15366-8	Poly(rC)-binding protein 2	PCBP2	2085
18.1812400817871	17.5821666717529	18.7321014404297	16.5657405853271	19.0256195068359	18.1462879180908	19.6604557037354	18.7694625854492	18.3208713531494								3	3	3	7	7	7	49.436	0	18.235	77240000	5	0.115841	0.25262	0.318735	0.540643	1.00438	1.22441	0.661248	0.75176	1.45969	Q3LIE7;Q15392-2;Q15392;H7C4B7	Q3LIE7;Q15392-2;Q15392;H7C4B7	Delta(24)-sterol reductase	Nbla03646;DHCR24	2087
22.8199710845947	23.325532913208	18.4427967071533	16.7752704620361	23.7408809661865	24.8865089416504	24.459451675415	25.2225818634033	24.8946266174316								36	36	36	36.4	36.4	36.4	135.58	0	323.31	5091400000	263	0.0307739	-0.271453	-0.0913683	0.529211	3.058	1.202	0.997266	3.32945	2.12625	Q15393;Q15393-3;Q15393-2;J3QL37;J3QRB2;I3L4G7;H3BMB0	Q15393	Splicing factor 3B subunit 3	SF3B3	2088
17.7862682342529	20.4060306549072	16.9369640350342	18.5265846252441	17.9003124237061	21.6693859100342	21.2144832611084	21.950984954834	22.0266151428223						+	MG132_DMSO	8	8	8	13	13	13	73.584	0	69.452	543420000	36	0.250442	-0.989007	-0.631895	0.925241	2.36527	1.98013	1.44876	3.35427	3.11835	Q15397;S4R3K8	Q15397	Pumilio domain-containing protein KIAA0020	KIAA0020	2089
22.6872043609619	23.4954586029053	21.5197486877441	19.0297012329102	22.8585357666016	24.408727645874	24.3400077819824	24.6595973968506	24.7433471679688						+	MG132_DMSO	20	20	11	31	31	15	102.64	0	323.31	5034900000	157	0.0989088	0.468482	0.275852	0.706594	2.482	1.54808	1.57743	2.01351	3.43315	Q15424;Q15424-4;Q15424-3;Q15424-2;K7ES42;K7EII0	Q15424;Q15424-4;Q15424-3;Q15424-2	Scaffold attachment factor B1	SAFB	2091
18.516019821167	21.3715648651123	22.0844650268555	21.1610946655273	18.4533309936523	21.7891521453857	21.3640995025635	21.947244644165	21.5819187164307								4	4	4	18.2	18.2	18.2	44.385	0	59.324	460430000	29	0.0432181	0.189491	0.126718	0.488161	1.16323	1.12119	0.369188	0.973738	0.882442	Q15427;Q5SZ64	Q15427;Q5SZ64	Splicing factor 3B subunit 4	SF3B4	2092
20.4431381225586	20.1194629669189	19.8739814758301	17.9365787506104	17.2553062438965	17.592981338501	19.1050281524658	21.7772789001465	19.7286148071289				+	+		DMSO_MG132IgG;MG132_MG132IgG	4	4	4	8	8	8	49.255	0	26.325	271570000	14	3.24012	2.55057	9.93988	1.45787	2.60869	3.14011	0.0235821	0.0581131	0.0705423	Q15428;K7EMT0	Q15428;K7EMT0	Splicing factor 3A subunit 2	SF3A2	2093
18.449182510376	18.9172554016113	17.5252704620361	18.2370452880859	17.1518077850342	18.6744995117188	19.9743537902832	18.8932666778564	19.189037322998								3	3	2	11.5	11.5	7.9	37.143	0	48.321	93345000	11	0.171168	0.276119	0.452646	1.12627	1.3311	2.39489	0.947719	1.05498	2.02547	Q5QPE2;Q15437	Q5QPE2;Q15437	Protein transport protein Sec23B	SEC23B	2094
21.8646125793457	23.5680198669434	21.4966297149658	23.3156185150146	23.3699951171875	23.5200138092041	23.4801292419434	24.3533306121826	24.5072441101074								25	25	25	36.3	36.3	36.3	88.885	0	323.31	2900800000	187	0.786196	-1.09212	-1.70389	1.02623	0.711692	2.18573	1.18813	1.80381	2.52739	Q15459;Q15459-2;H7C1L2;F8WB66;F8WC79	Q15459;Q15459-2	Splicing factor 3A subunit 1	SF3A1	2095
23.1433448791504	22.8329849243164	22.5190296173096	21.5951862335205	16.5645141601563	21.7998600006104	21.7996635437012	22.5319805145264	22.8471851348877								7	7	7	14.6	14.6	14.6	59.711	0	102.42	733280000	39	0.760162	2.84527	1.6528	0.621906	2.40642	1.38307	0.539922	-0.438843	-1.223	Q15637-4;Q15637-6;Q15637-3;Q15637-2;Q15637;Q15637-7;Q15637-5;C9J792;F8WEV5;H7C561	Q15637-4;Q15637-6;Q15637-3;Q15637-2;Q15637;Q15637-7;Q15637-5	Splicing factor 1	SF1	2100
24.8018836975098	25.42844581604	24.3510398864746	24.0420989990234	24.1290416717529	24.8479976654053	25.3318328857422	25.790096282959	23.7807674407959								13	13	12	47.9	47.9	45.1	36.091	0	123.52	3656200000	101	0.574473	0.520744	1.29058	0.403456	0.627853	0.952122	0.0540036	0.107109	0.1567	Q15717;Q15717-2;M0QZR9;M0R055	Q15717;Q15717-2;M0QZR9	ELAV-like protein 1	ELAVL1	2105
18.8566379547119	18.4340000152588	18.4677772521973	17.3256168365479	18.5494632720947	17.4004554748535	19.6154365539551	20.3917350769043	20.1579532623291					+	+	MG132_DMSO;MG132_MG132IgG	3	3	3	6.1	6.1	6.1	56.598	0	20.162	87362000	10	0.923669	0.827627	1.97696	2.12997	2.29653	5.0146	2.27423	1.4689	5.50281	Q15758;M0QXM4;Q15758-3;Q15758-2	Q15758;M0QXM4;Q15758-3;Q15758-2	Neutral amino acid transporter B(0);Amino acid transporter	SLC1A5	2109
17.3259658813477	21.3820533752441	22.1224994659424	20.6759872436523	20.6606636047363	21.4685668945313	23.2582492828369	23.9016857147217	23.4010639190674					+		MG132_MG132IgG	25	21	21	49.5	45.9	45.9	55.39	0	323.31	3684900000	144	0.163511	-0.658233	-0.434614	2.84107	2.58526	7.82225	1.01237	3.24349	2.15723	Q16352;A0A087WYG8	Q16352;A0A087WYG8	Alpha-internexin	INA	2115
20.5296478271484	20.4531211853027	19.4410018920898	17.2562732696533	21.6600551605225	23.0542411804199	23.8480453491211	25.1129093170166	25.1195735931396						+	MG132_DMSO	35	35	35	36.1	36.1	36.1	126.97	0	323.31	2518400000	104	0.104181	-0.5156	-0.289314	1.05509	4.03665	2.24547	2.93639	4.55225	8.28664	Q16531;F5GY55;Q16531-2;F5GZY8;F5H2L3;F5GWI0;F5GYG8;F5H198	Q16531;F5GY55	DNA damage-binding protein 1	DDB1	2117
17.6189613342285	18.473539352417	20.2555732727051	17.2595863342285	18.9369773864746	17.8673534393311	20.7299098968506	20.1109523773193	19.6097850799561					+		MG132_MG132IgG	4	4	4	15.3	15.3	15.3	44.468	0	37.986	155800000	19	0.343208	0.761386	0.828966	1.65163	2.12891	3.62273	0.746004	1.36752	1.62508	Q16543;K7EQA9;K7EIU0;K7EL68;K7EKQ2	Q16543;K7EQA9;K7EIU0;K7EL68	Hsp90 co-chaperone Cdc37;Hsp90 co-chaperone Cdc37, N-terminally processed	CDC37	2118
22.2322196960449	24.2642765045166	24.4142875671387	20.7906627655029	20.3073024749756	17.283260345459	23.6761608123779	23.2754020690918	23.8907814025879				+	+		DMSO_MG132IgG;MG132_MG132IgG	13	6	6	35.1	22.6	22.6	47.82	0	323.31	4537600000	99	1.48428	4.17652	3.20358	1.69434	4.15371	3.73468	0.0103494	-0.0228132	-0.0314046	Q16576;Q16576-2;E9PC52;Q5JP01;Q5JNZ6	Q16576;Q16576-2;E9PC52;Q5JP01	Histone-binding protein RBBP7	RBBP7	2120
23.0648860931396	24.4242553710938	17.9169731140137	16.7488899230957	18.4851627349854	23.9860706329346	24.8926830291748	24.2672805786133	21.2621841430664								10	10	9	34.1	34.1	34.1	26.012	0	70.89	3682100000	74	0.281751	2.062	0.699652	0.693539	3.73401	1.52262	0.298067	1.67201	0.734419	Q16629-4;Q16629;A0A0B4J1Z1;C9JAB2;Q16629-3;Q16629-2;F8WEA1;H7BZZ6	Q16629-4;Q16629;A0A0B4J1Z1;C9JAB2;Q16629-3;Q16629-2	Serine/arginine-rich splicing factor 7	SRSF7	2122
25.5605754852295	25.1562271118164	24.4049015045166	18.2752552032471	18.162389755249	21.3611583709717	23.9756126403809	23.3497581481934	23.3870601654053				+	+	+	DMSO_MG132IgG;MG132_DMSO;MG132_MG132IgG	31	31	31	27.3	27.3	27.3	150.59	0	323.31	3903400000	178	2.19884	5.7743	5.2432	1.80419	4.30454	4.03284	1.69049	-1.46976	-3.72449	Q2M1P5;F8WD21;H0YIM7;Q86VH2-3;Q86VH2-2;Q86VH2;O75037-3;Q7Z4S6-6;O75037-4;O75037-2;Q7Z4S6-3;Q7Z4S6-5;O75037;Q7Z4S6-2;Q7Z4S6;Q7Z4S6-4	Q2M1P5	Kinesin-like protein KIF7	KIF7	2131
18.2334136962891	17.0662689208984	18.4181289672852	18.2856140136719	18.8190383911133	17.2227268218994	20.6638813018799	20.6902122497559	20.3111896514893					+	+	MG132_DMSO;MG132_MG132IgG	6	6	6	9	9	9	91.809	0	43.229	224000000	19	0.116976	-0.203189	-0.321575	2.13925	2.44597	5.04492	2.41461	2.64916	6.01407	Q2NL82;I3L1Q5	Q2NL82;I3L1Q5	Pre-rRNA-processing protein TSR1 homolog	TSR1	2132
19.1022167205811	17.2698974609375	17.7538967132568	18.1077728271484	17.5458354949951	17.295804977417	21.1627559661865	21.1867065429688	21.5806789398193					+	+	MG132_DMSO;MG132_MG132IgG	2	2	2	5.6	5.6	5.6	42.868	0.00041356	11.5	610010000	6	0.261193	0.392199	0.655326	3.73049	3.66024	13.277	2.35357	3.26804	5.78716	Q2TAM5;E9PKH5;A0A087X0W8;Q04206-2;Q04206-3;Q04206-4;Q04206	Q2TAM5;E9PKH5;A0A087X0W8;Q04206-2;Q04206-3;Q04206-4;Q04206	Transcription factor p65	RELA	2133
17.927848815918	18.7677841186523	19.880558013916	18.1031875610352	20.3413677215576	18.2437267303467	21.6102256774902	22.0890007019043	22.3383769989014					+	+	MG132_DMSO;MG132_MG132IgG	14	14	14	35.5	35.5	35.5	57.543	0	290.91	997090000	84	0.0134514	-0.0373637	-0.0406783	1.83869	3.11644	4.12965	2.19103	3.1538	5.21686	Q2TAY7;Q2TAY7-2	Q2TAY7;Q2TAY7-2	WD40 repeat-containing protein SMU1;WD40 repeat-containing protein SMU1, N-terminally processed	SMU1	2134
20.8053035736084	20.1414585113525	20.780366897583	17.6245956420898	18.3185520172119	17.8561229705811	19.1906547546387	18.8977565765381	18.9577884674072				+	+	+	DMSO_MG132IgG;MG132_DMSO;MG132_MG132IgG	8	7	6	14.4	12.8	10.2	82.688	0	90.548	978530000	20	3.04904	2.64262	8.86767	2.08205	1.08231	4.86015	2.57414	-1.56031	-6.64267	Q32MZ4-3;Q32MZ4-2;Q32MZ4;C9JTC6	Q32MZ4-3;Q32MZ4-2;Q32MZ4	Leucine-rich repeat flightless-interacting protein 1	LRRFIP1	2135
23.8458461761475	24.2176361083984	23.1412410736084	16.8153190612793	17.6174087524414	19.7549591064453	22.6897430419922	22.3940658569336	22.4307384490967				+	+	+	DMSO_MG132IgG;MG132_DMSO;MG132_MG132IgG	14	14	14	12.4	12.4	12.4	143.62	0	206.23	2106200000	83	2.433	5.67235	6.08386	2.13631	4.44229	5.03532	1.69559	-1.23006	-3.73798	Q3T906;Q3T906-2;H0YIE6;H0YIU2;H0YIK3	Q3T906;Q3T906-2	N-acetylglucosamine-1-phosphotransferase subunits alpha/beta;N-acetylglucosamine-1-phosphotransferase subunit alpha;N-acetylglucosamine-1-phosphotransferase subunit beta	GNPTAB	2139
17.3228034973145	18.1450328826904	17.7875652313232	17.5422019958496	17.5923137664795	17.8541355133057	18.7510738372803	19.1816577911377	19.1541004180908					+	+	MG132_DMSO;MG132_MG132IgG	3	3	3	6.7	6.7	6.7	66.898	0	22.497	110190000	15	0.126841	0.0889168	0.346077	2.89066	1.36606	8.06082	2.00909	1.27714	4.63194	Q4G0J3;Q4G0J3-3;D6R9Z6;H0YA82;Q4G0J3-2;D6RFF0	Q4G0J3;Q4G0J3-3;D6R9Z6;H0YA82;Q4G0J3-2	La-related protein 7	LARP7	2143
20.6073837280273	17.7497253417969	17.3641452789307	18.7705478668213	18.5784378051758	18.1852111816406	20.7027778625488	19.8734703063965	20.1874923706055					+		MG132_MG132IgG	11	11	11	22.1	22.1	22.1	75.555	0	115.98	479370000	37	0.020019	0.0623525	0.0601107	2.37676	1.74318	5.8725	0.732755	1.68083	1.59916	Q4KMQ1;H3BLU1;Q4KMQ1-2;Q4KMQ1-4;Q4KMQ1-3	Q4KMQ1;H3BLU1	Taperin	TPRN	2145
23.581413269043	23.2986602783203	21.3690090179443	18.1904678344727	18.3028373718262	20.429615020752	22.2200450897217	21.9382610321045	21.4152431488037				+	+		DMSO_MG132IgG;MG132_MG132IgG	26	26	25	22.6	22.6	21.9	147.81	0	249.73	2149800000	122	1.69999	3.77539	3.74966	1.70631	2.88354	3.76644	0.535823	-0.891844	-1.21497	Q4LE39;Q4LE39-3;Q4LE39-2;Q4LE39-4;X6RCR8;H7C5R6;H0Y7Y8	Q4LE39;Q4LE39-3;Q4LE39-2;Q4LE39-4;X6RCR8	AT-rich interactive domain-containing protein 4B	ARID4B	2146
[truncated: 426 more rows]

## Sheet: Table S2
LFQ intensity DMSO_IP1	LFQ intensity DMSO_IP2	LFQ intensity DMSO_IP3	LFQ intensity MG132_IgG1	LFQ intensity MG132_IgG2	LFQ intensity MG132_IgG3	LFQ intensity MG132_IP1	LFQ intensity MG132_IP2	LFQ intensity MG132_IP3	Student's T-test Significant DMSO_MG132IgG	Student's T-test Significant MG132_MG132IgG	Student's T-test Significant MG132_DMSO	Student's T-test significant	Peptides	Razor + unique peptides	Unique peptides	Sequence coverage [%]	Unique + razor sequence coverage [%]	Unique sequence coverage [%]	Mol. weight [kDa]	Score	Intensity	MS/MS Count	p-value	-Log Student's T-test p-value DMSO_MG132IgG	ratio	Student's T-test Difference DMSO_MG132IgG	Student's T-test Test statistic DMSO_MG132IgG	-Log Student's T-test p-value MG132_MG132IgG	Student's T-test Difference MG132_MG132IgG	Student's T-test Test statistic MG132_MG132IgG	-Log Student's T-test p-value MG132_DMSO	Student's T-test Difference MG132_DMSO	Student's T-test Test statistic MG132_DMSO	Protein IDs	Majority protein IDs	Protein names	Gene names
[truncated: 191 more rows]

[truncated: 14 more sheets: Table S3, Table S4, Table S5, Table S6, Table S7, Table S8, Table S9, Table S10, Table S11, Table S12, Table S13, Table S14, Table S15, Table S16]
